# Supplementary material for: Developmental trajectories of gyrification and sulcal morphometrics in children and adolescents at high familial risk for bipolar disorder or schizophrenia
Source: Dev Cogn Neurosci. 2025 Feb 24;72:101536. doi: 10.1016/j.dcn.2025.101536 (PMC11919454; doi:10.1016/j.dcn.2025.101536)
Supplement: Supplementary file 2 — Supplementary material [file mmc2.xlsx]

## Sheet: S1
Supplemental Table S1. List of sulcal names and their acronyms, and the corresponding percentages of (un)successful identification or measurement out of n=300 scans.
Green = included to main analyses only (identified in at least 90% of the n=300 scans)
Blue = included to main analyses and identified/unidentified analysis (identified in less than 90% but at least 75% of the n=300 scans)
Yellow = included to the identified/unidentified analysis only (identified in less than 75% of the n=300 scans)
Red = excluded from all analyses
NA = not applicable, NaN = not a number.
BrainVisa acronym	Anatomical name	% identified		% sulcal length ≠ 0		% sulcal width ≠ 0		% sulcal depth ≠ NaN			% unidentified		% sulcal length = 0		% sulcal width = 0		% sulcal depth = NaN
		Left	Right	Left	Right	Left	Right	Left	Right		Left	Right	Left	Right	Left	Right	Left	Right
F.C.L.a.	Anterior lateral fissure	100	100	100	100	98.33	98.33	99.67	100		0	0	0	0	1.67	1.67	0.33	0
F.C.L.p.	Posterior lateral fissure	100	100	100	100	100	100	100	100		0	0	0	0	0	0	0	0
F.C.L.r.ant.	Anterior ramus of the fissure	94	94	91.67	93.67	96	99.33	100	100		6	6	8.33	6.33	4	0.67	0	0
F.C.L.r.asc.	Ascending ramus of the lateral fissure	98.67	98.33	98.67	97.34	99	100	100	100		1.33	1.67	1.33	2.66	1	0	0	0
F.C.L.r.diag.	Diagonal ramus of the lateral fissure	17	44	99.67	97.67	100	100	100	99.33		83	56	0.33	2.33	0	0	0	0.67
F.C.L.r.retroC.tr.	Retro central transverse ramus of the lateral fissure	75.33	78	100	97.67	96.67	99.33	100	100		24.67	22	0	2.33	3.33	0.67	0	0
F.C.L.r.sc.ant.	Anterior sub-central ramus of the lateral fissure	22.67	14	79	86.33	100	100	100	100		77.33	86	21	13.67	0	0	0	0
F.C.L.r.sc.post.	Posterior sub-central ramus of the lateral fissure	83.33	89.33	25	18.67	99.67	100	100	100		16.67	10.67	75	81.33	0.33	0	0	0
F.C.M.ant.	Calloso-marginal anterior fissure	100	100	100	100	100	99.67	100	100		0	0	0	0	0	0.33	0	0
F.C.M.post.	Calloso-marginal posterior fissure	100	100	100	100	100	100	100	100		0	0	0	0	0	0	0	0
F.Cal.ant.-Sc.Cal.	Calcarine fissure	100	100	100	100	100	100	100	100		0	0	0	0	0	0	0	0
F.Coll.	Collateral fissure	100	100	100	100	100	100	100	100		0	0	0	0	0	0	0	0
F.I.P.	Intraparietal sulcus	100	100	100	100	100	100	100	100		0	0	0	0	0	0	0	0
F.I.P.Po.C.inf.	Superior postcentral intraparietal superior sulcus	100	100	100	100	99.33	99.33	100	100		0	0	0	0	0.67	0.67	0	0
F.I.P.r.int.1	Primary intermediate ramus of the intraparietal sulcus	86	85	100	99.67	98	99.67	100	100		14	15	0	0.33	2	0.33	0	0
F.I.P.r.int.2	Secondary intermediate ramus of the intraparietal sulcus	75	47	99.67	100	97.33	99.67	100	99.67		25	53	0.33	0	2.67	0.33	0	0.33
F.P.O.	Parieto-occipital fissure	100	100	100	100	100	100	100	100		0	0	0	0	0	0	0	0
INSULA	Insula	100	100	12.33	12.67	100	100	100	100		0	0	87.67	87.33	0	0	0	0
OCCIPITAL	Occipital lobe	100	100	100	100	100	100	100	100		0	0	0	0	0	0	0	0
S.C.	Central sulcus	100	100	100	100	100	100	100	100		0	0	0	0	0	0	0	0
S.C.LPC.	Paracentral lobule central sulcus	49	68	100	100	100	100	100	100		51	32	0	0	0	0	0	0
S.C.sylvian.	Central sylvian sulcus	60.33	55.33	99.67	96.33	99.33	100	100	100		39.67	44.67	0.33	3.67	0.67	0	0	0
S.Call.	Subcallosal sulcus	100	99.67	100	100	100	100	100	100		0	0.33	0	0	0	0	0	0
S.Cu.	Cuneal sulcus	100	99.67	100	100	100	100	100	99.67		0	0.33	0	0	0	0	0	0.33
S.F.inf.	Inferior frontal sulcus	100	100	100	100	100	100	100	100		0	0	0	0	0	0	0	0
S.F.inf.ant.	Anterior inferior frontal sulcus	95	100	100	100	99.67	100	100	100		5	0	0	0	0.33	0	0	0
S.F.int.	Internal frontal sulcus	100	100	100	100	100	100	100	100		0	0	0	0	0	0	0	0
S.F.inter.	Intermediate frontal sulcus	100	100	100	100	100	100	100	100		0	0	0	0	0	0	0	0
S.F.marginal.	Marginal frontal sulcus	99.33	99.67	100	100	99.33	100	100	100		0.67	0.33	0	0	0.67	0	0	0
S.F.median.	Median frontal sulcus	99.33	100	100	100	100	100	100	100		0.67	0	0	0	0	0	0	0
S.F.orbitaire.	Orbital frontal sulcus	88	83	100	100	99	99.67	100	100		12	17	0	0	1	0.33	0	0
S.F.polaire.tr.	Polar frontal sulcus	99	100	100	100	100	100	100	100		1	0	0	0	0	0	0	0
S.F.sup.	Superior frontal sulcus	100	100	100	100	100	100	100	100		0	0	0	0	0	0	0	0
S.GSM.	Sulcus of the supra-marginal gyrus	55	NA	100	NA	96.67	NA	100	NA		45	NA	0	NA	3.33	NA	0	NA
S.Li.ant.	Anterior intralingual sulcus	97.33	91.33	100	100	98.67	100	100	100		2.67	8.67	0	0	1.33	0	0	0
S.Li.post.	Posterior intra-lingual sulcus	96.67	99.33	99.67	100	99.33	100	100	100		3.33	0.67	0.33	0	0.67	0	0	0
S.Olf.	Olfactory sulcus	100	100	100	100	97.67	98.33	100	100		0	0	0	0	2.33	1.67	0	0
S.O.p.	Occipito-polar sulcus	65	80.67	99.67	100	97.67	99.67	100	100		35	19.33	0.33	0	2.33	0.33	0	0
S.Or.	Orbital sulcus	100	100	100	100	100	100	100	100		0	0	0	0	0	0	0	0
S.O.T.lat.ant.	Anterior occipito-temporal lateral sulcus	99.33	99.67	100	100	99.33	100	100	100		0.67	0.33	0	0	0.67	0	0	0
S.O.T.lat.int.	Internal occipito-temporal lateral sulcus	80	73.67	100	100	100	100	100	100		20	26.33	0	0	0	0	0	0
S.O.T.lat.med.	Median occipito-temporal lateral sulcus	87.67	83.33	99.67	100	98.33	99.33	100	100		12.33	16.67	0.33	0	1.67	0.67	0	0
S.O.T.lat.post.	Posterior occipito-temporal lateral sulcus	98.67	99	100	100	99	100	100	100		1.33	1	0	0	1	0	0	0
S.p.C.	Paracentral sulcus	86.33	86	100	100	100	100	100	100		13.67	14	0	0	0	0	0	0
S.Pa.int.	Internal parietal sulcus	99	99.67	99.67	100	99	100	100	100		1	0.33	0.33	0	1	0	0	0
S.Pa.sup.	Superior parietal sulcus	80	86.33	100	99.33	97.67	99	100	99.67		20	13.67	0	0.67	2.33	1	0	0.33
S.Pa.t.	Transverse parietal sulcus	74.33	79.67	84.33	88	98	97.67	100	99		25.67	20.33	15.67	12	2	2.33	0	1
S.Pe.C.inf.	Inferior precentral sulcus	99.33	99.33	99.33	99.67	97.67	97.67	100	100		0.67	0.67	0.67	0.33	2.33	2.33	0	0
S.Pe.C.inter.	Intermediate precentral sulcus	99.67	99.33	100	100	100	100	100	100		0.33	0.67	0	0	0	0	0	0
S.Pe.C.marginal.	Marginal precentral sulcus	87	86.33	97.67	99.33	97.67	100	100	100		13	13.67	2.33	0.67	2.33	0	0	0
S.Pe.C.median.	Median precentral sulcus	79.67	82.33	99.67	100	99.33	99.67	100	100		20.33	17.67	0.33	0	0.67	0.33	0	0
S.Pe.C.sup.	Superior precentral sulcus	97.33	95.33	98.67	99.67	88.67	95.67	100	100		2.67	4.67	1.33	0.33	11.33	4.33	0	0
S.Po.C.sup.	Superior postcentral sulcus	100	97.67	100	100	100	99.33	100	100		0	2.33	0	0	0	0.67	0	0
S.R.inf.	Inferior rostral sulcus	78	80.33	100	100	100	100	100	100		22	19.67	0	0	0	0	0	0
S.Rh.	Rhinal sulcus	97.33	94	100	100	97	100	100	100		2.67	6	0	0	3	0	0	0
S.s.P.	Sub-parietal sulcus	100	100	100	100	100	100	100	100		0	0	0	0	0	0	0	0
S.T.i.ant.	Anterior inferior temporal sulcus	100	100	100	100	100	100	100	100		0	0	0	0	0	0	0	0
S.T.i.post.	Posterior inferior temporal sulcus	100	100	100	100	100	100	100	100		0	0	0	0	0	0	0	0
S.T.pol.	Polar temporal sulcus	100	99.67	100	100	100	100	100	100		0	0.33	0	0	0	0	0	0
S.T.s.	Superior temporal sulcus	100	100	100	100	99.67	99.33	100	100		0	0	0	0	0.33	0.67	0	0
S.T.s.ter.asc.ant.	Anterior terminal ascending branch of the superior temporal sulcus	98.67	98.33	99.67	99.33	99	99.67	100	100		1.33	1.67	0.33	0.67	1	0.33	0	0
S.T.s.ter.asc.post.	Posterior terminal ascending branch of the superior temporal sulcus	99.33	100	100	99.67	99.33	99.67	100	100		0.67	0	0	0.33	0.67	0.33	0	0

## Sheet: S2 (GI, GAMM)
Supplemental Table S2. Group and Group*Age effects from the generalized additive mixed-effects model analyses on global, lobar and regional gyrificationa
Region	Interceptb				BDo versus Cob				SZo versus Cob				SZo versus BDoc				Age in Cob			Age x BDo versus Cob			Age x SZo versus Cob			Age x SZo versus BDoc			Sexb				Scannerb				Euler numberb
	β	SE	t	p	β	SE	t	p	β	SE	t	p	β	SE	t	p	edf	F	p	edf	F	p	edf	F	p	edf	F	p	β	SE	t	p	β	SE	t	p	β	SE	t	p
Whole brain	3.31865	0.0178428	185.994	4.75063e-303	0.00577144	0.020341	0.283735	0.776817	-0.0148289	0.0222189	-0.667399	0.505049	-0.0202652	0.0201303	-1.0067	0.314922	2.77159	39.7789	0	1	0.1643	0.685527	1	0.233142	0.62957	1	0.0532026	0.817746	0.0784951	0.0135398	5.79735	1.76131e-08	-0.0755386	0.00845343	-8.93585	4.86187e-17	-0.000738023	0.000143455	-5.14462	4.95352e-07
Left hemisphere	3.31552	0.0183342	180.839	1.23271e-299	0.00757328	0.0205945	0.367733	0.713341	-0.0185108	0.0225023	-0.822619	0.411402	-0.0260634	0.0205022	-1.27125	0.204661	2.66517	33.2653	0	1	0.0176574	0.894381	1	0.159239	0.690153	1	0.338553	0.561119	0.0816272	0.0145717	5.60176	4.93825e-08	-0.0739113	0.00939282	-7.86891	7.19404e-14	-0.00114233	0.000286023	-3.99385	8.25065e-05
Frontal lobe	3.17841	0.0198146	160.407	3.40319e-284	0.0104936	0.0220864	0.475114	0.635065	0.0011452	0.0241265	0.0474662	0.962174	-0.00925602	0.022018	-0.420384	0.674518	2.58301	23.9365	2e-16	1	0.157194	0.692046	1.76969	0.741784	0.479266	1.69218	0.969751	0.465202	0.0766226	0.0160128	4.78507	2.73186e-06	-0.0594768	0.010692	-5.56276	6.05734e-08	-0.00125441	0.000328907	-3.81388	0.000167314
Frontal pole	2.28846	0.0169663	134.883	1.17813e-263	0.00627115	0.0181396	0.345716	0.729807	-0.00492442	0.019796	-0.248758	0.803724	-0.0111956	0.0182214	-0.614417	0.539422	2.04816	1.61852	0.180263	1	0.453113	0.501396	1	3.89261	0.0494482	1	2.26476	0.133435	0.0391095	0.0141436	2.76516	0.00605426	-0.00182481	0.0118002	-0.154642	0.877211	-0.000437557	0.000383985	-1.13951	0.255429
Lateral orbitofrontal cortex	2.9935	0.0245772	121.8	1.04561e-251	-0.0138866	0.0272853	-0.508941	0.611179	-0.0189039	0.0297488	-0.635451	0.525633	-0.00501727	0.0271604	-0.184727	0.853572	1	17.2576	4.321e-05	1	0.682166	0.409518	1	0.820114	0.365896	1	0.0297472	0.863186	0.0667787	0.0190745	3.50094	0.000536313	-0.0546757	0.0147996	-3.69441	0.000263227	-0.00208743	0.000466981	-4.47006	1.12157e-05
Medial orbitofrontal cortex	2.29638	0.0146722	156.513	8.49316e-283	-0.0118377	0.0161032	-0.735115	0.462862	-0.0106493	0.0175514	-0.606749	0.544491	0.0011596	0.016062	0.0721955	0.942496	1.00001	4.5142	0.0344572	1.16041	0.0299108	0.9556	1	0.0157608	0.900185	1	0.0118135	0.913524	0.0410765	0.0115563	3.55448	0.000441836	-0.017924	0.00943787	-1.89916	0.0585332	-0.000557818	0.000302146	-1.84619	0.0658807
Pars orbitalis	3.37429	0.0421265	80.0988	3.96838e-200	0.00843347	0.0457759	0.184234	0.853959	0.0316412	0.0500108	0.632688	0.527435	0.0232078	0.0460208	0.504289	0.61444	1.38198	7.32526	0.00219279	1	4.70282e-05	0.994534	1	0.00381494	0.950793	1	0.00563514	0.940213	0.0659448	0.0358452	1.83971	0.0668303	-0.0360317	0.0257787	-1.39773	0.163259	-0.00154264	0.000814427	-1.89415	0.0591985
Pars triangularis	4.23532	0.0474032	89.3468	1.40399e-213	0.00328661	0.0517009	0.0635696	0.949357	0.0424893	0.0565614	0.751207	0.453135	0.0386685	0.0522385	0.74023	0.45976	1.00004	17.3012	4.22743e-05	1	0.49792	0.48098	1	0.66812	0.414376	1	0.0713193	0.789618	0.172545	0.041359	4.17189	3.99212e-05	-0.0815013	0.0270835	-3.00926	0.0028481	-0.00203196	0.000841131	-2.41575	0.0163188
Pars opercularis	4.82843	0.0531378	90.8662	5.00214e-215	0.00227729	0.0585733	0.0388793	0.969013	0.00247808	0.0639894	0.0387264	0.969135	0.000200781	0.0586378	0.00342409	0.99727	1	10.9656	0.0010456	1	0.0153971	0.901335	2.16006	2.17461	0.0889	2.16007	2.14933	0.0911448	0.150378	0.0440572	3.41325	0.000733425	-0.134533	0.0303202	-4.43709	1.29678e-05	-0.00232147	0.000942348	-2.46349	0.0143401
Rostral middle frontal gyrus	3.119	0.0254147	122.724	7.80281e-252	0.0214622	0.0283101	0.758108	0.449002	0.0105294	0.0309071	0.340678	0.733593	-0.0101866	0.0281251	-0.362188	0.717475	2.24792	9.16521	0.000103188	1	0.625243	0.429752	1	1.61388	0.204966	1	0.232337	0.63016	0.0568664	0.0202168	2.81283	0.00524637	-0.0334464	0.0141808	-2.35857	0.0190093	-0.00114277	0.000439476	-2.60029	0.00979204
Caudal middle frontal gyrus	3.56499	0.0295268	120.738	3.02541e-249	0.0474909	0.0326757	1.4534	0.147198	0.0214126	0.0357262	0.599352	0.549408	-0.0260785	0.0327267	-0.796857	0.426189	2.70227	18.6301	2e-16	1	1.16525	0.281279	1.43772	0.169098	0.668477	1.43771	0.596688	0.648628	0.0921432	0.0247303	3.72591	0.000234055	-0.0719865	0.0159424	-4.51542	9.21442e-06	-0.00160496	0.000489786	-3.27686	0.00117781
Superior frontal gyrus	2.46211	0.0163596	150.499	5.00563e-278	0.00521835	0.0181294	0.287839	0.773675	0.00543902	0.0197657	0.275175	0.783377	0.000323201	0.0180242	0.0179315	0.985706	1	25.9058	9.15812e-07	1	0.00594975	0.93857	1	0.245772	0.620442	1	0.219044	0.640121	0.0439692	0.0127404	3.45117	0.000640883	-0.0558504	0.00994393	-5.61653	4.5516e-08	-0.00110262	0.000314413	-3.50692	0.000524886
Precentral gyrus	3.92143	0.0278626	140.742	7.13651e-268	0.0188814	0.0305987	0.617064	0.537679	-0.0108265	0.0334262	-0.323893	0.746254	-0.0297079	0.0306572	-0.969035	0.33334	2.71394	24.2548	2e-16	1	0.35596	0.551227	1.82688	0.933361	0.38638	1.82686	1.45068	0.296291	0.13602	0.0232906	5.84011	1.40438e-08	-0.101311	0.0161974	-6.25479	1.43229e-09	-0.00175222	0.000505743	-3.46464	0.000611588
Paracentral lobule	2.61676	0.0178454	146.635	3.19048e-272	-0.00554844	0.019583	-0.28333	0.777128	-0.0360059	0.0213952	-1.6829	0.0934801	-0.030925	0.0196635	-1.57271	0.116883	2.59377	22.9581	2e-16	2.25366	1.08293	0.233509	1.68253	0.352644	0.558119	1	0.949305	0.330714	0.0438354	0.0150063	2.92113	0.00376409	-0.0623513	0.010304	-6.05117	4.47289e-09	-0.000855654	0.000321875	-2.65834	0.00829244
Parietal lobe	3.61353	0.0215639	167.573	5.16448e-290	0.00529964	0.0243028	0.218067	0.82753	-0.0246391	0.0265492	-0.928052	0.354154	-0.02986	0.0241412	-1.23689	0.217134	2.84344	42.7466	2e-16	1	0.0375482	0.84649	1	0.00213591	0.963171	1	0.0102065	0.919599	0.076174	0.0169128	4.50393	9.68888e-06	-0.0847364	0.0109346	-7.7494	1.57655e-13	-0.00145011	0.000332453	-4.36183	1.79608e-05
Postcentral gyrus	3.97757	0.0279878	142.118	1.27267e-269	0.00454334	0.0309	0.147034	0.883208	-0.0226584	0.0337407	-0.671543	0.50241	-0.0272017	0.0308803	-0.880875	0.379117	2.59605	23.9973	2e-16	1	0.110062	0.740314	1.17649	0.0186513	0.935482	1.17644	0.124886	0.881632	0.112474	0.022861	4.91991	1.45545e-06	-0.109982	0.0161571	-6.80708	5.74502e-11	-0.00185993	0.000503983	-3.69045	0.000267456
Supramarginal gyrus	4.04611	0.0301764	134.082	1.72343e-262	-0.0118759	0.0335677	-0.353791	0.723753	-0.0397139	0.0366359	-1.08402	0.27926	-0.027838	0.0334469	-0.832304	0.405924	2.66942	16.2465	2e-16	1	0.00647493	0.935922	1	0.161374	0.688191	1	0.275595	0.600005	0.0863935	0.0239384	3.60899	0.00036211	-0.102985	0.0171461	-6.00634	5.68419e-09	-0.0019953	0.000533387	-3.74082	0.000221143
Inferior parietal cortex	3.56366	0.0271322	131.344	7.22644e-260	0.0405493	0.0304953	1.32969	0.184667	-0.00545128	0.0333284	-0.163563	0.87019	-0.0459861	0.0303492	-1.51523	0.130808	2.77579	28.2776	2e-16	1	0.631941	0.427296	1	0.0742972	0.785375	1	0.202599	0.652968	0.0597782	0.021658	2.76009	0.00614753	-0.068887	0.0136781	-5.0363	8.36721e-07	-0.00163143	0.000415172	-3.92952	0.000106537
Superior parietal cortex	3.32759	0.0247236	134.592	2.65677e-262	0.0154577	0.0278945	0.554148	0.579907	0.0149347	0.030475	0.490064	0.624461	-0.000618601	0.0278003	-0.0222516	0.982263	2.62983	32.3116	2e-16	1.99381	1.49177	0.212179	1	0.0824677	0.774188	1	0.0286124	0.865796	0.0457497	0.0193776	2.36096	0.0188929	-0.0693365	0.0123645	-5.60771	4.80023e-08	-0.00171974	0.000375464	-4.5803	6.91638e-06
Precuneus cortex	3.21457	0.0273753	117.426	6.26744e-246	-0.0202538	0.0302	-0.670657	0.502975	-0.0627271	0.0330319	-1.89899	0.058562	-0.0424849	0.0303481	-1.39992	0.162612	2.57662	13.5382	5.18376e-07	1.3999	0.303792	0.776098	1	0.0318646	0.858451	1	0.0123011	0.911766	0.0899357	0.0232274	3.87196	0.000133547	-0.0587819	0.0148176	-3.96703	9.18416e-05	-0.000595246	0.00045539	-1.30711	0.192213
Temporal lobe	3.58657	0.0263759	135.979	2.07466e-264	0.0187628	0.0292223	0.642073	0.521334	-0.0285369	0.0318726	-0.895343	0.371348	-0.0472997	0.0291052	-1.62513	0.105223	2.4079	11.532	5.35602e-06	1	0.0885957	0.766184	1	0.00481526	0.944726	1	0.142357	0.706225	0.0960137	0.020696	4.63924	5.30281e-06	-0.100035	0.0157965	-6.33269	9.1669e-10	-0.0017588	0.00049741	-3.53591	0.000472983
Temporal pole	2.66229	0.0269092	98.936	4.1728e-225	-0.0209332	0.0291761	-0.717479	0.473657	-0.0188279	0.0318042	-0.591995	0.554316	0.00191866	0.0291911	0.0657275	0.94764	1	0.386176	0.534806	1	0.77791	0.378514	2.69106	3.25423	0.0819133	2.69556	2.90989	0.125877	0.0541068	0.0213268	2.53704	0.0117049	-0.065111	0.0185035	-3.51886	0.000503181	-0.0020221	0.000599821	-3.37117	0.000850308
Inferior temporal gyrus	2.92546	0.0190922	153.228	2.89806e-279	0.0414764	0.0201719	2.05615	0.0406641	0.030968	0.0220605	1.40378	0.161456	-0.0105076	0.0204744	-0.513204	0.6082	2.33926	6.20729	0.00120715	1.01329	1.90553	0.164858	1.00023	0.0256748	0.8731	1.00006	2.59174	0.108509	0.0119567	0.0169633	0.704859	0.481465	-0.0634115	0.0130291	-4.86691	1.86525e-06	-0.00160735	0.000421415	-3.81418	0.000167011
Middle temporal gyrus	3.63584	0.0352144	103.248	1.44998e-230	0.051425	0.0383701	1.34024	0.181218	0.0137982	0.0418322	0.329846	0.741755	-0.0379216	0.038376	-0.988158	0.323899	1.59919	5.21328	0.00613735	1.66717	0.460981	0.54076	1	0.206806	0.649623	1	0.0144629	0.90436	0.0969309	0.0282268	3.43401	0.000681559	-0.100336	0.0231376	-4.33647	2.00066e-05	-0.00170155	0.000743864	-2.28745	0.0228904
Superior temporal gyrus	4.60311	0.0479704	95.9574	9.94046e-222	0.000349251	0.0535077	0.00652713	0.994797	-0.0729831	0.0583601	-1.25056	0.212102	-0.0733324	0.0532094	-1.37819	0.169209	2.05136	7.51401	0.000642728	1	0.00460556	0.945941	1	0.0300385	0.862525	1	0.015211	0.90193	0.210366	0.0369868	5.68759	3.14537e-08	-0.134409	0.0279058	-4.81652	2.3573e-06	-0.00270197	0.000873642	-3.09276	0.00217625
Transverse temporal cortex	5.33899	0.0583671	91.4725	6.58549e-216	-0.0433269	0.0648497	-0.668112	0.504593	-0.106277	0.0707523	-1.5021	0.13416	-0.0629499	0.0646109	-0.974293	0.330723	1	13.5409	0.000278424	1	0.783131	0.376918	2.02467	1.94221	0.13881	2.02469	1.67962	0.180183	0.253932	0.0460254	5.51722	7.63595e-08	-0.184932	0.0339401	-5.44879	1.0842e-07	-0.00253105	0.0010611	-2.3853	0.0177074
Banks of the STS	3.89766	0.0432739	90.0694	8.74391e-214	0.0825419	0.04886	1.68935	0.0922282	-0.032404	0.053258	-0.608434	0.543377	-0.114946	0.0483985	-2.37499	0.0182011	2.48891	13.1749	5.19441e-07	1	0.168258	0.681967	1	0.0485891	0.825692	1	0.0280393	0.867134	0.0497708	0.0314933	1.58036	0.115117	-0.0925221	0.0246833	-3.74837	0.000214865	-0.00156245	0.000770656	-2.02743	0.0435344
Fusiform gyrus	2.88522	0.0193975	148.742	1.90111e-275	0.0233189	0.0214261	1.08834	0.27735	-0.0141311	0.0233917	-0.604108	0.546245	-0.03745	0.0214008	-1.74993	0.0811896	2.52493	12.2516	2.5167e-06	1	0.172418	0.67828	1	1.06629	0.302648	1	0.521332	0.470858	0.0649735	0.0157447	4.12669	4.81632e-05	-0.0479334	0.0112664	-4.25454	2.83168e-05	-0.000913596	0.000351973	-2.59564	0.00992307
Entorhinal cortex	2.70078	0.0205509	131.419	3.84385e-261	-0.026256	0.0221659	-1.18452	0.237174	-0.0398108	0.0241925	-1.64558	0.10093	-0.0140142	0.0223115	-0.628114	0.530424	1	0.760577	0.383867	1	0.35218	0.553343	1	0.278832	0.59787	1	1.42226	0.234007	0.063892	0.0172969	3.69385	0.000263788	-0.0688372	0.0134621	-5.11339	5.74671e-07	-0.000899187	0.000432509	-2.079	0.0384929
Parahippocampal gyrus	2.90913	0.02478	117.398	3.93942e-246	0.0236741	0.0272268	0.869515	0.385286	-0.0166074	0.0297116	-0.558954	0.576626	-0.0420148	0.0273577	-1.53576	0.125688	1	8.8284	0.00321496	2.61175	3.91053	0.0752825	1	0.279956	0.597136	1	0.144605	0.704024	0.0974459	0.0205245	4.74779	3.23915e-06	-0.0337529	0.0147178	-2.29334	0.0225454	-0.000477683	0.00046175	-1.03451	0.301763
Occipital lobe	3.0091	0.0180544	166.669	7.15282e-289	0.00657228	0.0198587	0.330952	0.740921	-0.0181576	0.0217152	-0.836173	0.40375	-0.0251807	0.0199856	-1.25994	0.208706	2.43211	14.1243	4.67081e-07	2.01265	1.55979	0.204479	1	0.0685563	0.793637	1.00299	0.000200527	0.998079	0.0653742	0.0153459	4.26004	2.76953e-05	-0.0673166	0.0100047	-6.72853	9.2109e-11	-0.000725777	0.0003092	-2.34727	0.0195871
Pericalcarine cortex	3.1319	0.0298796	104.817	7.34055e-232	-0.0215257	0.0329961	-0.652371	0.514681	-0.0467055	0.0360804	-1.29449	0.196532	-0.0262232	0.0331801	-0.79033	0.429982	1.88773	6.3786	0.00145547	2.32373	2.74356	0.137064	1	0.28112	0.596375	1	0.606303	0.436818	0.0940004	0.0252827	3.71798	0.000241188	-0.0663592	0.016147	-4.1097	5.16675e-05	-0.000282523	0.000496448	-0.569088	0.569738
Cuneus cortex	3.26253	0.0294974	110.604	2.24353e-238	-0.0192011	0.0324654	-0.591432	0.554694	-0.0580701	0.0354996	-1.6358	0.102972	-0.0395596	0.0327854	-1.20662	0.228566	1	14.8412	0.000144403	2.51812	6.35011	0.00245641	1.79528	0.774315	0.399028	1	0.258194	0.611753	0.0661975	0.0252815	2.61842	0.00930011	-0.0763492	0.0161663	-4.72273	3.63633e-06	-9.32952e-05	0.000497169	-0.187653	0.851281
Lingual gyrus	3.07551	0.0271568	113.25	2.28411e-241	-0.0197699	0.0299122	-0.66093	0.509184	-0.0505887	0.0327034	-1.54689	0.122984	-0.0317451	0.0300423	-1.05668	0.29154	1.76804	5.83804	0.0028839	2.3916	3.25909	0.0967245	1	0.0515519	0.820546	1.88052	1.18898	0.351295	0.107717	0.0230562	4.67193	4.57996e-06	-0.0515318	0.0149542	-3.44597	0.000653498	-0.000466883	0.000461503	-1.01166	0.312548
Lateral occipital cortex	2.85915	0.0193451	147.798	1.50493e-274	0.0399804	0.0214219	1.86633	0.0630061	0.0194854	0.0234011	0.832672	0.405717	-0.020495	0.0214101	-0.957255	0.339238	2.67401	12.835	4.02771e-07	1	0.45732	0.49942	1	0.00932997	0.923118	1	0.327462	0.567602	0.0340552	0.0158542	2.14802	0.0325421	-0.070952	0.0108046	-6.56682	2.37823e-10	-0.00115369	0.000334517	-3.44882	0.000646757
Cingulate	2.49943	0.0164738	151.722	1.49858e-277	-0.0238505	0.0181672	-1.31283	0.190281	-0.0300225	0.0198681	-1.5111	0.131857	-0.00621615	0.018246	-0.340686	0.733587	1	27.6011	4.35497e-07	1.74759	0.846177	0.510358	2.26341	2.9855	0.0399259	2.20228	2.8432	0.0488654	0.0684405	0.0140105	4.88495	1.71607e-06	-0.0386569	0.00895518	-4.31671	2.17817e-05	-0.000347078	0.000274913	-1.2625	0.207786
Rostral anterior cingulate cortex	2.24476	0.017009	131.975	3.57391e-261	-0.0298354	0.0188497	-1.58281	0.114554	-0.0200228	0.0205501	-0.97434	0.330699	0.00978024	0.0187508	0.521591	0.602352	1	4.53329	0.034084	1.72602	0.491314	0.509876	1	0.0500743	0.823092	1	0.50742	0.476828	0.0538031	0.0133296	4.03636	6.95064e-05	-0.0215196	0.0102776	-2.09384	0.037142	-0.000411144	0.000324216	-1.26812	0.205772
Caudal anterior cingulate cortex	2.11099	0.0183514	115.032	1.25351e-244	-0.0284132	0.0203137	-1.39873	0.16296	-0.0217588	0.0221758	-0.981197	0.327311	0.00682248	0.0202228	0.337366	0.736085	1	10.5862	0.00127352	1	0.359447	0.54928	1	0.000287238	0.98649	1	0.403474	0.525801	0.0487388	0.0148656	3.27862	0.00116976	-0.0364145	0.0105467	-3.45268	0.000637454	-0.00025899	0.000328896	-0.787453	0.431657
Posterior cingulate cortex	2.46107	0.0178525	137.856	1.07342e-265	-0.0374513	0.0194559	-1.92494	0.0552187	-0.0643645	0.0212796	-3.0247	0.00271241	-0.0269132	0.0195959	-1.37341	0.170689	2.32038	12.1171	2.81445e-06	1	0.0149175	0.902876	1.67589	1.0437	0.231115	1.67588	1.47612	0.154696	0.0532667	0.0154724	3.44268	0.000661125	-0.0482826	0.0103637	-4.65883	4.85836e-06	-0.000275219	0.000323051	-0.851935	0.394956
Isthmus of the cingulate cortex	3.01782	0.0284591	106.041	9.27398e-234	-0.0134773	0.0309449	-0.435527	0.663504	-0.0300836	0.0338326	-0.889189	0.37464	-0.0163476	0.0311908	-0.524118	0.600598	1	10.3583	0.00143498	1.32082	0.65651	0.6	2.077	2.03016	0.133621	2.08207	2.10628	0.123842	0.0908717	0.0246176	3.69133	0.000266511	-0.0541022	0.0168923	-3.20278	0.00151279	-0.000400572	0.000528809	-0.757498	0.449368
Insula	4.81955	0.0512077	94.1175	1.40864e-219	0.00188565	0.0557127	0.033846	0.973023	-0.00239327	0.0607371	-0.0394037	0.968596	-0.00427894	0.0556745	-0.0768565	0.938791	1	7.80966	0.00554314	1	0.166103	0.6839	1.66071	1.39459	0.387421	1.66073	0.978694	0.484155	0.252447	0.0409483	6.16502	2.35328e-09	-0.168656	0.0341018	-4.94566	1.2863e-06	-0.00358488	0.00109967	-3.25995	0.00124693
Right hemisphere	3.32103	0.0187441	177.177	5.54599e-297	0.00493882	0.0215457	0.229225	0.818856	-0.0109194	0.0235349	-0.463966	0.643021	-0.0155802	0.0212898	-0.731817	0.464875	2.79643	36.404	0	1	0.701027	0.403131	1	0.157064	0.692167	1	0.0832531	0.773144	0.0769331	0.0135189	5.69078	3.09971e-08	-0.0782581	0.00888223	-8.81064	1.17725e-16	-0.00138695	0.000262033	-5.29304	2.3822e-07
Frontal lobe	3.15976	0.0199107	158.697	1.40026e-282	0.002844	0.0225783	0.125962	0.89985	0.00513354	0.0246634	0.208144	0.835263	0.00252354	0.022406	0.112628	0.910404	2.65646	23.4609	2e-16	1	0.221835	0.638002	2.0721	2.08298	0.138262	1.92392	1.43821	0.179258	0.0694544	0.0151835	4.57432	7.10376e-06	-0.0703081	0.0100975	-6.96294	2.25573e-11	-0.00179526	0.000300243	-5.97938	6.61181e-09
Frontal pole	2.31998	0.0173692	133.569	3.31969e-262	0.00145164	0.0189822	0.0764738	0.939095	-0.000447897	0.0207179	-0.0216188	0.982767	-0.00189954	0.0189857	-0.100051	0.920373	2.20537	1.21386	0.232797	1	0.158016	0.691282	1.18776	1.30296	0.215521	1.18776	0.840217	0.324496	0.0288685	0.0139038	2.0763	0.038748	-0.0203471	0.0112839	-1.8032	0.0723968	-0.00128274	0.000343733	-3.73179	0.000228801
Lateral orbitofrontal cortex	2.86738	0.0205407	139.595	1.6088e-268	-0.0332053	0.0228454	-1.45348	0.147169	-0.0317294	0.0249133	-1.27359	0.203826	0.00188138	0.0226937	0.0829031	0.933986	1	21.3183	6.04598e-06	1	2.95342	0.0867592	1.18663	0.0235813	0.939486	1.16536	2.59107	0.0816694	0.0634976	0.0157734	4.02562	7.25478e-05	-0.0570147	0.0124919	-4.56414	7.40869e-06	-0.00211087	0.000371763	-5.67799	3.30017e-08
Medial orbitofrontal cortex	2.33605	0.0144122	162.089	1.21469e-286	-0.0176825	0.0158374	-1.11651	0.265129	-0.014528	0.0172675	-0.841347	0.400847	0.00324515	0.0158188	0.205145	0.837603	1	16.9082	5.14546e-05	1.84846	2.53337	0.0513144	1	0.000671383	0.979346	1	5.32703	0.0217008	0.0416177	0.0113894	3.65408	0.000306248	-0.0299532	0.00926135	-3.23421	0.00136067	-0.00136711	0.000278154	-4.91494	1.4876e-06
Pars orbitalis	3.36264	0.0376283	89.3647	1.32716e-213	-0.0364426	0.0410648	-0.887443	0.375573	-0.00978503	0.0448584	-0.218132	0.827479	0.0266576	0.0412645	0.646019	0.518776	1	7.18532	0.00776922	1	0.0201545	0.887205	1	0.0896328	0.764859	1	0.035279	0.851144	0.0438778	0.0317087	1.38378	0.167487	-0.0634085	0.0228804	-2.7713	0.00594302	-0.00191441	0.000686133	-2.79014	0.00561654
Pars triangularis	4.23188	0.0478177	88.5002	3.92586e-212	-0.0378871	0.0524688	-0.722089	0.470821	-0.00276333	0.0573562	-0.0481784	0.961607	0.0351238	0.052727	0.666143	0.505848	1	7.628	0.00611372	1	0.330528	0.565794	1.55577	0.264331	0.651836	1.55581	0.459011	0.434776	0.119948	0.0405231	2.95999	0.00333009	-0.103872	0.0275379	-3.77198	0.000196263	-0.00232288	0.000820294	-2.83177	0.00495273
Pars opercularis	4.75133	0.0499902	95.0452	8.09598e-221	0.0274264	0.0547757	0.500703	0.616959	0.0152021	0.0598006	0.254213	0.799511	-0.0122243	0.0548852	-0.222725	0.823906	1	15.0043	0.00013291	1	4.10015	0.0437953	1.58238	0.644998	0.618288	1.5824	1.19433	0.191811	0.154413	0.0410557	3.76107	0.000204608	-0.12039	0.0307117	-3.92001	0.00011051	-0.00280817	0.00092157	-3.04716	0.00252257
Rostral middle frontal gyrus	3.07018	0.0259325	118.391	6.11945e-247	0.0232353	0.029202	0.795674	0.426874	0.00850363	0.0319105	0.266484	0.790057	-0.0134507	0.029049	-0.463036	0.643686	1	29.6738	2e-16	2.49918	1.35185	0.438281	1.47134	0.320386	0.520596	1.43486	0.377357	0.478537	0.0821907	0.0207064	3.96933	9.10025e-05	-0.0376526	0.0130198	-2.89195	0.00411936	-0.00122154	0.00037989	-3.21551	0.0014498
Caudal middle frontal gyrus	3.58268	0.030091	119.061	8.78819e-248	0.0078214	0.0339124	0.230635	0.817761	0.0280292	0.0370142	0.757255	0.449513	0.0204842	0.0336943	0.607943	0.543703	1	33.3966	2e-16	1	0.00127923	0.971494	2.73802	2.53486	0.0362652	2.73986	2.75055	0.0279776	0.0557143	0.0229363	2.42909	0.0157459	-0.0813172	0.0163345	-4.97825	1.1041e-06	-0.00189773	0.00048021	-3.95189	9.75131e-05
Superior frontal gyrus	2.50322	0.0167529	149.42	1.44799e-275	0.017959	0.0187986	0.955338	0.340205	0.0114805	0.0205153	0.559607	0.576181	-0.00577844	0.0186636	-0.30961	0.757081	1	23.7618	2.21298e-06	2.05528	1.65944	0.160165	2.07872	2.51984	0.0996115	1.77047	0.560398	0.578485	0.05145	0.0130181	3.9522	9.74222e-05	-0.0648586	0.0092388	-7.02024	1.58498e-11	-0.00119494	0.000272553	-4.38426	1.63157e-05
Precentral gyrus	3.91289	0.0307256	127.35	4.52377e-256	0.0089862	0.0347784	0.258385	0.796294	0.00069355	0.0379617	0.0182697	0.985436	-0.00789298	0.0345145	-0.228686	0.819275	2.73332	24.3242	2e-16	1.00007	1.43835	0.23139	1.01656	0.660597	0.424965	1	0.0480217	0.826698	0.0826505	0.0229382	3.60318	0.000369961	-0.0992848	0.0165418	-6.00207	5.82033e-09	-0.00244132	0.000493981	-4.94214	1.31037e-06
Paracentral lobule	2.61619	0.0187238	139.726	2.7153e-266	0.00112453	0.0205398	0.0547487	0.956377	-0.00239579	0.0224327	-0.106799	0.915023	-0.00334458	0.0205404	-0.162829	0.870767	1.80164	22.3681	2e-16	2.29833	2.72114	0.0539007	2.41268	4.14755	0.0149601	1	0.000385247	0.984356	0.0605181	0.015499	3.90466	0.000117642	-0.0727866	0.0112767	-6.4546	4.60122e-10	-0.00152598	0.000342011	-4.46178	1.16779e-05
Parietal lobe	3.62219	0.0225637	160.532	6.85032e-284	0.0112093	0.0257631	0.435092	0.663821	-0.00714337	0.0281279	-0.25396	0.799707	-0.0182476	0.0255172	-0.715109	0.475121	2.68431	31.7916	2e-16	2.03622	1.75832	0.178096	1.15599	0.341303	0.688246	1	0.0936145	0.759853	0.0857537	0.0164678	5.20737	3.65042e-07	-0.0945586	0.0114151	-8.28361	4.55303e-15	-0.00146628	0.000339462	-4.31943	2.15504e-05
Postcentral gyrus	3.96202	0.0326048	121.516	5.63311e-249	0.0256636	0.0374	0.686192	0.493146	0.00288718	0.0408243	0.0707222	0.943668	-0.0218179	0.0369431	-0.59058	0.555265	2.72462	30.7957	2e-16	1.89613	1.38626	0.185176	2.1596	2.71658	0.107279	1	0.360422	0.548744	0.0973524	0.0232289	4.191	3.70099e-05	-0.105049	0.0163586	-6.42168	5.56788e-10	-0.00180001	0.000486176	-3.70237	0.000256046
Supramarginal gyrus	4.03956	0.0319524	126.425	4.47774e-255	0.0193218	0.0362428	0.533122	0.594358	-0.00581234	0.0395065	-0.147124	0.883137	-0.0256006	0.0359878	-0.711368	0.47743	1	34.3202	2e-16	2.19485	2.22834	0.075562	1.69977	1.06514	0.464113	1	7.12591e-05	0.993273	0.0518072	0.0230144	2.25108	0.0251316	-0.0951187	0.0180478	-5.27037	2.66738e-07	-0.00159962	0.000530776	-3.01374	0.00280916
Inferior parietal cortex	3.58409	0.0258713	138.536	3.88877e-266	0.0304288	0.0291199	1.04495	0.296921	0.00564942	0.0318128	0.177583	0.859175	-0.0249356	0.0289722	-0.860671	0.390133	2.24765	25.803	2e-16	1.98766	1.93981	0.16703	1	0.809762	0.36894	1	0.044299	0.833447	0.0976465	0.0202232	4.82845	2.23454e-06	-0.0914766	0.0135433	-6.7544	7.88838e-11	-0.000923903	0.000404027	-2.28674	0.0229348
Superior parietal cortex	3.30952	0.0234225	141.296	1.89924e-268	0.00850265	0.026273	0.323626	0.746455	0.0187831	0.0286726	0.65509	0.512932	0.0102193	0.02609	0.391695	0.695573	2.26981	28.7363	2e-16	2.14506	2.26218	0.105666	1	0.989129	0.320787	1	0.515091	0.473525	0.0747546	0.0178931	4.17786	3.90339e-05	-0.0897618	0.0132531	-6.77289	7.07208e-11	-0.00138097	0.000397788	-3.47164	0.000596456
Precuneus cortex	3.34988	0.030437	110.06	6.69278e-238	-0.0312829	0.0344576	-0.907866	0.364706	-0.0598033	0.0375971	-1.59064	0.112785	-0.0286964	0.0342295	-0.838354	0.402524	2.29671	6.22756	0.000921232	1.80217	0.806588	0.340637	1	3.69635	0.0555141	1	1.60688	0.205951	0.126435	0.0224114	5.64153	4.01756e-08	-0.0811519	0.0167263	-4.85176	2.0044e-06	-0.0019069	0.000498952	-3.82181	0.000162245
Temporal lobe	3.54478	0.0252185	140.563	2.06883e-268	0.00583295	0.0285161	0.204549	0.838068	-0.0262803	0.0311163	-0.844584	0.399041	-0.0320568	0.0282973	-1.13286	0.258213	2.55791	15.4324	1.6919e-07	1	2.32462	0.128435	1	2.03009	0.15529	1	0.00343827	0.953282	0.0773411	0.0186476	4.14752	4.42111e-05	-0.0824628	0.0139527	-5.91018	9.59442e-09	-0.00171196	0.00041679	-4.1075	5.21035e-05
Temporal pole	2.6478	0.023279	113.742	4.52351e-243	-0.0438385	0.0248692	-1.76276	0.078991	-4.05568e-05	0.0271446	-0.0014941	0.998809	0.0437979	0.0249585	1.75483	0.0803415	1.26421	11.3497	0.000252698	1	4.16956	0.042058	1	0.659698	0.417331	1	1.48587	0.223846	0.0444365	0.0187539	2.36945	0.0184675	-0.0387165	0.0171641	-2.25567	0.0248345	-0.00306774	0.000524189	-5.85236	1.30543e-08
Inferior temporal gyrus	2.83144	0.0192731	146.912	3.01725e-274	0.0203576	0.0209079	0.973682	0.331026	0.0281403	0.0228198	1.23316	0.218517	0.00765696	0.0209533	0.36543	0.715057	1.55179	10.6878	0.000147017	1.51105	3.02929	0.128036	1	0.754525	0.385766	1	0.594592	0.441277	0.0246622	0.0157588	1.56498	0.118679	-0.0559535	0.0127736	-4.38042	1.65681e-05	-0.00135813	0.000388893	-3.49229	0.000553551
Middle temporal gyrus	3.62376	0.032867	110.255	2.14294e-238	-0.0012827	0.0367169	-0.0349348	0.972156	-0.0217076	0.0400503	-0.542008	0.58823	-0.0206413	0.0365126	-0.56532	0.572294	2.11122	9.27941	6.99036e-05	1.53008	1.66688	0.317012	1	1.54027	0.215584	1	0.0548085	0.815064	0.0504396	0.0248016	2.03372	0.0428917	-0.0878009	0.0197017	-4.45651	1.1923e-05	-0.00172985	0.00059197	-2.92219	0.00374987
Superior temporal gyrus	4.6182	0.0473894	97.4523	2.33103e-223	-0.0260562	0.0531776	-0.489984	0.624516	-0.0733531	0.0580347	-1.26395	0.207263	-0.0467052	0.0530078	-0.8811	0.378998	2.51754	7.20096	0.000215988	1	1.23177	0.267985	1	0.986534	0.321423	1	0.00775662	0.929883	0.166711	0.0360443	4.62517	5.64984e-06	-0.13839	0.0269644	-5.13232	5.2569e-07	-0.00278466	0.000809189	-3.4413	0.000664236
Transverse temporal cortex	5.35234	0.0621225	86.1577	4.62964e-208	0.0140651	0.0692616	0.203072	0.839222	-0.0893946	0.0755921	-1.18259	0.237943	-0.102323	0.0694344	-1.47366	0.141664	2.40194	6.59416	0.000694357	1	2.30379	0.130152	1.76313	1.07829	0.445732	1.57462	0.339383	0.528236	0.224928	0.0482913	4.65774	4.88346e-06	-0.182161	0.0362634	-5.02329	8.9119e-07	-0.00246682	0.00109205	-2.2589	0.0246351
Banks of the STS	3.95554	0.040919	96.6675	9.00157e-222	0.0419714	0.0454667	0.923124	0.356714	-0.0429574	0.0496591	-0.865046	0.387732	-0.0851301	0.0453579	-1.87685	0.0615477	2.20703	8.8261	8.19831e-05	1.45107	0.189015	0.775741	1.94788	0.388567	0.701541	2.10418	0.960186	0.521636	0.107852	0.0328761	3.28056	0.00116322	-0.0943529	0.0232478	-4.05858	6.36377e-05	-0.000406995	0.000700021	-0.581403	0.561423
Fusiform gyrus	2.84249	0.0174204	163.17	1.83197e-287	0.0298349	0.0190812	1.56357	0.119008	0.00784467	0.0208299	0.376607	0.706741	-0.0219903	0.0190958	-1.15158	0.250443	1.85763	11.3947	2.68126e-05	1	4.06677	0.0446561	1	1.07201	0.301355	1	0.836294	0.361219	0.0625896	0.0140854	4.44358	1.26023e-05	-0.0550205	0.0109747	-5.01339	9.32231e-07	-0.00107972	0.000332842	-3.24393	0.00131667
Entorhinal cortex	2.70723	0.020368	132.916	1.50109e-262	-0.0213752	0.0225051	-0.949795	0.343004	-0.033198	0.0245291	-1.35341	0.176973	-0.0118228	0.0223978	-0.527854	0.598003	1	15.3368	0.000112309	1	8.88422	0.00311929	1	0.399434	0.527878	1	5.56896	0.0189416	0.072902	0.0150954	4.82942	2.21666e-06	-0.0327749	0.01368	-2.39582	0.0172149	-0.00145162	0.000408939	-3.54972	0.000449522
Parahippocampal gyrus	2.92035	0.0212684	137.309	1.35125e-266	0.0171723	0.0233591	0.735145	0.462843	0.00648775	0.0254935	0.254487	0.799299	-0.0106846	0.0233764	-0.457068	0.647963	1	9.04339	0.00286658	1	2.17031	0.141779	1	0.0734948	0.786507	1	1.45458	0.228773	0.0805338	0.0172708	4.66299	4.75459e-06	-0.0327199	0.0130901	-2.4996	0.0129841	-0.000560524	0.00039207	-1.42965	0.153889
Occipital lobe	3.1184	0.0179559	173.67	1.03604e-294	-0.00502174	0.0201673	-0.249004	0.803534	-0.00908918	0.0220113	-0.412933	0.679961	-0.00406744	0.0200535	-0.202829	0.839411	2.52515	12.1226	1.48413e-06	1	0.366245	0.545533	1	0.537978	0.463866	1	2.03842	0.154449	0.0620926	0.0136706	4.54205	8.18534e-06	-0.0944274	0.0101111	-9.339	2.68694e-18	-0.000824733	0.000303191	-2.72018	0.00691933
Pericalcarine cortex	3.29334	0.0304254	108.243	5.46829e-236	-0.0176614	0.0352108	-0.501592	0.616336	-0.023009	0.0384334	-0.598671	0.549861	-0.00555711	0.0347773	-0.159791	0.873157	2.37262	7.36309	0.000362978	1.51501	0.11225	0.847039	1	1.60696	0.20594	1	1.51299	0.21968	0.108851	0.0207177	5.25401	2.89299e-07	-0.102473	0.0146795	-6.98064	2.0152e-11	-0.00142645	0.000431288	-3.30742	0.0010606
Cuneus cortex	3.42153	0.0295323	115.857	1.39426e-244	-0.0219435	0.033613	-0.652827	0.514386	-0.0364483	0.0366709	-0.993931	0.321087	-0.0145212	0.0332964	-0.436119	0.663075	2.39784	7.74578	0.000231986	1.0904	0.276752	0.578447	1	1.81375	0.17911	1	0.747812	0.387884	0.117878	0.0211626	5.57011	5.81779e-08	-0.0947586	0.0160664	-5.89792	1.02503e-08	-0.00102766	0.00047752	-2.15207	0.0322185
Lingual gyrus	3.18079	0.0249793	127.337	4.49645e-256	-0.0148243	0.028059	-0.528326	0.597678	-0.0165105	0.0306269	-0.539083	0.590245	-0.00179038	0.0279375	-0.0640853	0.948947	2.32153	4.96804	0.00325286	1	0.323694	0.569838	1.40612	0.262239	0.801055	1	0.887761	0.346872	0.0861321	0.0190977	4.51007	9.42928e-06	-0.0795008	0.0139644	-5.6931	3.06141e-08	-0.00136459	0.000417962	-3.26488	0.00122669
Lateral occipital cortex	2.92737	0.0190622	153.569	1.48295e-279	0.00898674	0.0208589	0.430834	0.66691	0.0104312	0.0227988	0.457532	0.647631	0.00144449	0.0209487	0.0689536	0.945074	2.33322	11.0833	6.19284e-06	1	1.85644	0.174094	1	0.0119043	0.913194	1	1.60933	0.205604	0.0254469	0.0160016	1.59027	0.112865	-0.103752	0.0113966	-9.10383	1.45969e-17	-0.000212123	0.000346267	-0.612599	0.540622
Cingulate	2.5587	0.0181048	141.327	5.66651e-269	-0.00803984	0.0202849	-0.396347	0.692142	-0.0109091	0.0221505	-0.492499	0.62274	-0.00285243	0.0201843	-0.141319	0.887716	2.31405	8.66318	7.20581e-05	1.39802	0.473138	0.41439	1	2.46134	0.117773	1	0.38698	0.534381	0.053026	0.0141186	3.75576	0.000208936	-0.0535909	0.00999885	-5.3597	1.70544e-07	-0.00107533	0.000299617	-3.58902	0.000389725
Rostral anterior cingulate cortex	2.31978	0.0187058	124.014	1.30262e-253	-0.00770865	0.0209486	-0.367979	0.713157	-0.0156008	0.0228702	-0.682147	0.49569	-0.0077286	0.0208075	-0.371434	0.710586	1.50343	4.7015	0.042876	1	0.22372	0.636576	1	0.76735	0.381763	1	1.89781	0.169386	0.0541733	0.0145849	3.71433	0.00024428	-0.0427386	0.0104	-4.10947	5.16373e-05	-0.00103121	0.000308691	-3.34059	0.000945299
Caudal anterior cingulate cortex	2.17244	0.0197406	110.05	8.6551e-239	0.00179697	0.0220677	0.08143	0.935156	-0.0113018	0.0240962	-0.469027	0.639402	-0.0124445	0.0219463	-0.567043	0.571123	1	6.63725	0.0104815	1.61092	0.412213	0.481391	1	0.530184	0.467117	1	0.00896126	0.924648	0.0471835	0.0157211	3.00129	0.00292187	-0.0487967	0.0107951	-4.52027	9.00216e-06	-0.000801102	0.000317723	-2.52139	0.0122246
Posterior cingulate cortex	2.45012	0.0196083	124.953	5.34625e-253	-0.0110828	0.0214038	-0.517796	0.604998	-0.0288422	0.0233853	-1.23335	0.218451	-0.0179889	0.021499	-0.836731	0.403438	1.76277	10.3056	9.93334e-05	2.14313	2.56947	0.0686066	1.95155	2.12774	0.0890337	1	0.0234753	0.878336	0.0619368	0.0165062	3.75234	0.000211831	-0.0533471	0.0119237	-4.47404	1.106e-05	-0.00113277	0.000362109	-3.12825	0.0019386
Isthmus of the cingulate cortex	3.1328	0.0309503	101.22	3.53665e-228	-0.0220098	0.0343898	-0.640009	0.522672	-0.0131486	0.0375244	-0.350402	0.726292	0.0088611	0.0342619	0.258629	0.796105	2.19297	3.44885	0.0198191	1	0.174906	0.676098	1	1.94493	0.164201	1	1.26409	0.261808	0.0604781	0.0239327	2.52701	0.0120359	-0.0687086	0.0187029	-3.67368	0.000284703	-0.00143066	0.00056382	-2.53744	0.0116907
Insula	4.87215	0.0549804	88.6161	5.72812e-212	0.00446892	0.0606636	0.0736673	0.941326	-0.0355569	0.0661444	-0.537565	0.59129	-0.0406037	0.0607594	-0.66827	0.504496	1	19.9696	1.158e-05	1	3.42487	0.065238	2.18321	3.50825	0.0428748	2.20072	2.41398	0.135695	0.20071	0.0420882	4.76878	2.93947e-06	-0.113839	0.0356465	-3.19356	0.00156011	-0.00371003	0.00106835	-3.47269	0.000593871
BDo = bipolar disorder offspring, Co = controls, edf = estimated degrees of freedom, SE = standard error, STS = superior temporal sulcus, SZo = schizophrenia offspring.
bold = significant before false discovery rate (FDR) correction; bold* = significant after FDR correction. FDR correction was applied once on all lobes and once on all Desikan-Killiany regions, once for the group comparisons (3 groups x 2 hemispheres x 5 lobes; and 3 x 2 x 34), once for the group*age comparisons (3 x 2 x 5; and 3 x 2 x 34) and once for the age effect in controls (2 x 5; and 2 x 3…
aGeneralized additive mixed models were run for each brain measure with group, sex, scanner and Euler number (for left or right hemisphere depending on region) as fixed effects, age as a smooth term (k = 4), the interaction between smoothed age and group (ordered), and subject and family as random effects. The statistics (edf, F and p) of the Age x Group interactions represent those of the differ…
bAnalyses run with control offspring as reference group.
cAnalyses run with bipolar disorder offspring as reference group.

## Sheet: S3 (depth, GAMM)
Supplemental Table S3. Group and Group*Age effects from the generalized additive mixed-effects model analyses on sulcal depth (in millimeters)a
Region		Interceptb				BDo versus Cob				SZo versus Cob				SZo versus BDoc				Age in Cob			Age x BDo versus Cob			Age x SZo versus Cob			Age x SZo versus BDoc			Sexb				Scannerb				Euler numberb
Full name	Abbreviation	β	SE	t	p	β	SE	t	p	β	SE	t	p	β	SE	t	p	edf	F	p	edf	F	p	edf	F	p	edf	F	p	β	SE	t	p	β	SE	t	p	β	SE	t	p
Whole brain		10.6518	0.0584436	182.257	8.16267e-301	-0.0231888	0.065586	-0.353564	0.723923	-0.172683	0.0714422	-2.4171	0.0162628	-0.151852	0.0653737	-2.32284	0.020882	1	29.5608	<0.001*	2.41369	3.72836	0.0374233	1	0.0956576	0.757327	1	3.9202	0.0486573	0.166614	0.0441265	3.77583	0.000193501	-0.0483286	0.0339501	-1.42352	0.155662	-0.000332682	0.000586102	-0.567618	0.570734
Left hemisphere		10.6773	0.0717267	148.861	1.47535e-275	-0.0601701	0.079291	-0.758851	0.448559	-0.175176	0.0863679	-2.02825	0.0434499	-0.119525	0.0792358	-1.50847	0.132528	1.00318	13.834	0.000235729	2.50784	3.51522	0.0754095	1.00015	0.202398	0.653245	1	0.962044	0.327493	0.135669	0.0556356	2.43853	0.0153484	-0.11846	0.0451215	-2.62536	0.00911577	-0.00205021	0.00143623	-1.42749	0.154517
Frontal lobe
Anterior ramus of the lateral fissure	F.C.L.r.ant.	13.0569	0.383819	34.0183	7.25541e-100	-0.16881	0.407521	-0.414237	0.679028	0.318839	0.436296	0.730786	0.46554	0.436999	0.414886	1.0533	0.293135	1.00001	4.49149	0.034973	2.66934	2.19286	0.0724963	1	1.28976	0.257096	1	0.0867305	0.7686	0.226603	0.337048	0.672316	0.501954	-0.0802506	0.288664	-0.278007	0.781219	-0.0106593	0.00940791	-1.13302	0.258208
Ascending ramus of the lateral fissure	F.C.L.r.asc.	12.5732	0.380272	33.0638	7.02298e-100	0.0690348	0.402265	0.171615	0.863861	-0.247628	0.437029	-0.566617	0.571417	-0.316323	0.400049	-0.790711	0.429766	1	0.257736	0.61207	1	0.534697	0.465235	1	0.387475	0.534124	1	2.2612	0.13375	0.845135	0.308811	2.73674	0.00659229	-0.475582	0.287875	-1.65204	0.0996193	0.0184589	0.00950567	1.94188	0.0531299
Diagonal ramus of the lateral fissure	F.C.L.r.diag.	-	-	-	-	-	-	-	-	-	-	-	-	-	-	-	-	-	-	-	-	-	-	-	-	-	-	-	-	-	-	-	-	-	-	-	-	-	-	-	-
Calloso-marginal anterior fissure	F.C.M.ant.	8.95568	0.184937	48.4257	3.68577e-141	-0.022389	0.204367	-0.109553	0.91284	-0.153784	0.223266	-0.688795	0.491502	-0.131395	0.204447	-0.642686	0.520935	1.43289	0.15913	0.771819	1	0.166729	0.683335	1	2.39197	0.123047	1	1.66849	0.197486	0.434314	0.15255	2.84703	0.00472737	-0.114763	0.104194	-1.10144	0.271619	-0.00395898	0.00323275	-1.22464	0.221701
Calloso-marginal posterior fissure	F.C.M.post.	10.9144	0.184555	59.1389	1.33269e-163	0.0698394	0.200544	0.34825	0.727906	0.00359907	0.218925	0.0164398	0.986895	-0.0662403	0.201087	-0.329412	0.742083	2.69537	3.6082	0.0721036	1	0.362922	0.54736	1	0.780265	0.377794	1	0.135025	0.713547	0.276638	0.153722	1.7996	0.0729664	-0.0278536	0.11649	-0.239107	0.811192	-0.00539029	0.0037061	-1.45444	0.14691
Inferior frontal sulcus	S.F.inf.	12.7128	0.390971	32.5159	6.84134e-99	0.161168	0.444051	0.36295	0.716906	0.312796	0.485278	0.644571	0.519713	0.151627	0.441043	0.343793	0.73125	1	0.445606	0.504958	1	1.03066	0.310848	1	0.30476	0.581337	1	2.62082	0.106553	-0.483784	0.301676	-1.60365	0.109875	-0.101653	0.186847	-0.544042	0.586829	0.000395819	0.00562219	0.070403	0.943921
Anterior inferior frontal sulcus	S.F.inf.ant.	7.77686	0.260138	29.8952	1.54576e-88	0.192499	0.279063	0.689805	0.490896	-0.0547205	0.305502	-0.179117	0.857978	-0.247219	0.284934	-0.867638	0.386346	1	0.175967	0.675189	1	0.025875	0.872324	1	0.380691	0.537742	1	0.264635	0.607366	0.232109	0.234037	0.991759	0.322184	-0.0791778	0.168785	-0.469104	0.639366	0.0040691	0.00531032	0.766263	0.444174
Internal frontal sulcus	S.F.int.	5.85764	0.12062	48.5627	1.33269e-141	0.0791835	0.133771	0.591932	0.554356	-0.0283491	0.146068	-0.194082	0.846247	-0.107533	0.133586	-0.804968	0.421496	1	1.2993	0.255278	1	0.00207932	0.963662	1	0.503245	0.478646	1	0.688855	0.407234	0.283167	0.0978242	2.89465	0.00408308	-0.0911271	0.0680038	-1.34003	0.181281	-0.000331731	0.00211145	-0.15711	0.875267
Intermediate frontal sulcus	S.F.inter.	9.98411	0.193612	51.5677	7.04826e-148	0.287721	0.211021	1.36347	0.173794	-0.0997795	0.230816	-0.432291	0.665852	-0.387245	0.212528	-1.82209	0.0694759	2.69766	4.95279	0.00198477	1	0.149444	0.699352	1	0.250827	0.616875	1	0.792392	0.374118	0.328083	0.167876	1.95432	0.0516268	-0.0538273	0.112076	-0.480277	0.631394	0.00769697	0.00348998	2.20545	0.0282089
Marginal frontal sulcus	S.F.marginal.	9.00908	0.209241	43.0561	1.6015e-127	-0.351392	0.223596	-1.57155	0.117152	-0.384445	0.244056	-1.57524	0.1163	-0.0335916	0.223427	-0.150348	0.880596	1	0.0538303	0.816693	1	4.21084	0.0410703	1.92722	1.07782	0.361324	1.92959	2.26712	0.0737486	0.124729	0.173714	0.718017	0.473328	-0.20295	0.142153	-1.42769	0.154464	1.05324e-05	0.00460932	0.00228503	0.998178
Median frontal sulcus	S.F.median.	6.08714	0.152887	39.8147	2.42417e-119	0.0123283	0.168551	0.0731431	0.941743	-0.0453938	0.184203	-0.246433	0.805522	-0.0577221	0.167878	-0.343835	0.731221	1	6.07948	0.0142569	1	0.12494	0.723995	1	2.30443	0.130098	1	1.75199	0.186673	0.24097	0.1254	1.92161	0.0556381	-0.0523633	0.0838968	-0.624139	0.533029	3.80685e-06	0.00259062	0.00146948	0.998829
Orbital frontal sulcus	S.F.orbitaire.	7.43769	0.311327	23.8903	8.86668e-67	-0.0802198	0.337584	-0.237629	0.812361	-0.38237	0.36301	-1.05333	0.293195	-0.294226	0.325208	-0.904732	0.366463	1.66433	1.47374	0.138287	2.54137	1.65269	0.101904	1	0.920894	0.338157	1.37917	0.135865	0.699739	0.392806	0.244428	1.60704	0.109294	-0.0329566	0.195924	-0.168211	0.866552	0.0160845	0.00658532	2.44248	0.0152725
Polar frontal sulcus	S.F.polaire.tr.	5.99272	0.13681	43.8031	1.50927e-128	-0.0386944	0.146534	-0.264065	0.791921	-0.236931	0.160387	-1.47724	0.140716	-0.188487	0.148756	-1.26709	0.206156	1	2.64939	0.104694	2.79016	4.02833	0.00712162	2.44062	2.93549	0.140925	1.65909	1.46145	0.371424	0.0759988	0.12375	0.614134	0.539617	-0.0870103	0.0855063	-1.01759	0.309737	0.000486398	0.00267339	0.18194	0.855759
Superior frontal sulcus	S.F.sup.	13.2753	0.233638	56.8197	9.64039e-159	-0.327896	0.25439	-1.28895	0.198448	-0.221409	0.277942	-0.796602	0.426337	0.12181	0.255475	0.476801	0.633863	1	5.88706	0.0158642	2.50889	1.01749	0.440178	1.85518	0.960064	0.293761	1.83225	0.794377	0.381494	0.234505	0.201013	1.16662	0.244327	-0.147616	0.139368	-1.05918	0.290402	-0.00172524	0.00436777	-0.394993	0.69314
Olfactory sulcus	S.Olf.	8.35984	0.162492	51.4478	3.88787e-148	0.0211541	0.174188	0.121444	0.903423	-0.30229	0.189877	-1.59203	0.112465	-0.323445	0.174459	-1.85398	0.0647531	1	14.3594	0.000183996	1	1.0393	0.308831	1	1.08857	0.297654	1.00011	0.0143938	0.904807	0.197278	0.131105	1.50473	0.133477	0.0184325	0.116692	0.157959	0.874599	0.00207171	0.00382371	0.541807	0.588366
Orbital sulcus	S.Or.	7.71799	0.109583	70.4307	7.53774e-185	-0.102572	0.116162	-0.88301	0.37796	-0.1784	0.126868	-1.40619	0.160734	-0.0747959	0.11728	-0.637752	0.524138	1	1.98693	0.15973	1.00001	0.0650316	0.798895	1	1.01008	0.315718	1	0.745556	0.3886	-0.0608305	0.0951682	-0.639189	0.523203	-0.179846	0.0759355	-2.36841	0.0185182	0.00281583	0.00246995	1.14003	0.255209
Paracentral sulcus	S.p.C.	6.32082	0.244479	25.8543	1.47588e-72	0.206201	0.249569	0.826228	0.409464	-0.0159512	0.282184	-0.0565278	0.954967	-0.22092	0.262899	-0.840321	0.401534	1	0.0129004	0.909664	1.29786	0.43318	0.68657	1	0.203822	0.652045	1	1.1636	0.281765	0.449927	0.212349	2.11881	0.0350941	-0.114684	0.172526	-0.664734	0.506834	0.00672076	0.00568168	1.18288	0.237981
Inferior precentral sulcus	S.Pe.C.inf.	14.5381	0.336775	43.1685	1.57658e-127	-0.268154	0.36083	-0.743159	0.457993	-0.808562	0.396919	-2.0371	0.0425578	-0.520663	0.36684	-1.41932	0.156891	2.64795	3.28161	0.0219162	1	0.458935	0.498668	1.38426	1.09172	0.451175	1.17651	0.135228	0.87145	0.428283	0.303555	1.41089	0.15936	0.141749	0.192744	0.735424	0.462682	0.00894988	0.00595788	1.50219	0.134147
Intermediate precentral sulcus	S.Pe.C.inter.	13.0241	0.358522	36.3273	1.01438e-109	0.0894419	0.387173	0.231013	0.817468	0.112022	0.424366	0.263975	0.791987	0.0225798	0.39375	0.0573456	0.95431	1.63965	0.672597	0.336788	1	0.038721	0.844142	1.4993	0.5918	0.643557	1.49921	0.8842	0.54401	0.381848	0.325938	1.17154	0.242349	-0.139176	0.206871	-0.672764	0.501635	-0.00364206	0.00639152	-0.569827	0.569238
Marginal precentral sulcus	S.Pe.C.marginal.	11.7846	0.466903	25.24	6.07872e-71	-0.335801	0.493605	-0.680303	0.496937	-0.26491	0.544753	-0.486293	0.627182	0.065347	0.498642	0.13105	0.895841	1	0.79749	0.372697	1	3.8445	0.0510108	1	1.22629	0.269185	1	0.622052	0.43103	0.0174103	0.403523	0.0431457	0.96562	-0.22687	0.317298	-0.715006	0.475267	-0.00600131	0.0100718	-0.595856	0.551807
Median precentral sulcus	S.Pe.C.median.	8.84396	0.364271	24.2785	2.80588e-65	-0.0969316	0.395394	-0.245152	0.806558	-0.572468	0.426274	-1.34296	0.180615	-0.475537	0.403483	-1.17858	0.239788	1	0.148777	0.700065	1	0.16103	0.688584	1.93613	1.2565	0.274987	1.9362	1.26853	0.244263	-0.499619	0.328134	-1.52261	0.129237	-0.343851	0.213071	-1.61379	0.10795	0.00127533	0.00629282	0.202664	0.839577
Superior precentral sulcus	S.Pe.C.sup.	11.9512	0.379899	31.4589	3.41876e-94	1.06603	0.393432	2.70957	0.00714989	0.249472	0.436565	0.571443	0.568155	-0.813417	0.40961	-1.98583	0.0480238	2.21834	3.30179	0.043632	1	1.67423	0.196751	1	0.983515	0.322183	1	6.6186	0.0106054	1.03798	0.328131	3.16331	0.00173041	0.0103884	0.290346	0.0357795	0.971484	0.00857548	0.00953353	0.899507	0.369151
Inferior rostral sulcus	S.R.inf.	5.06567	0.194015	26.1097	4.91725e-70	0.0193848	0.206775	0.0937483	0.925393	-0.162072	0.223172	-0.726223	0.468457	-0.180895	0.203048	-0.890901	0.373936	1	1.48338	0.224522	1	0.406225	0.52454	1	2.94834	0.0873419	1	1.61924	0.204517	0.332193	0.171732	1.93436	0.0543228	-0.340659	0.138108	-2.46661	0.0143868	-0.00400633	0.00446109	-0.89806	0.370113
Frontal-Parietal junction
Central sulcus	S.C.	14.9759	0.200557	74.6718	1.54023e-191	-0.117752	0.219642	-0.536111	0.592293	-0.287313	0.240338	-1.19545	0.232886	-0.167879	0.221142	-0.759144	0.448385	1.7021	0.737009	0.323603	1	2.76975	0.0971413	1	0.169238	0.681094	1	1.35918	0.244641	0.399659	0.173854	2.29881	0.0222258	-0.0764293	0.111634	-0.684642	0.494116	0.0011778	0.00344756	0.341635	0.732873
Paracentral lobule central sulcus	S.C.LPC.	-	-	-	-	-	-	-	-	-	-	-	-	-	-	-	-	-	-	-	-	-	-	-	-	-	-	-	-	-	-	-	-	-	-	-	-	-	-	-	-
Central sylvian sulcus	S.C.sylvian.	-	-	-	-	-	-	-	-	-	-	-	-	-	-	-	-	-	-	-	-	-	-	-	-	-	-	-	-	-	-	-	-	-	-	-	-	-	-	-	-
Parietal lobe
Retro central transverse ramus of the lateral fissure	F.C.L.r.retroC.tr.	9.70497	0.668452	14.5186	7.98605e-34	0.0815181	0.709988	0.114816	0.908697	-0.133643	0.799485	-0.167161	0.867399	-0.215161	0.717989	-0.299672	0.764715	1	0.118189	0.73134	1	1.14694	0.28538	1	4.02655	0.0460304	1	1.34747	0.246996	0.969183	0.592524	1.63569	0.103355	-0.255492	0.364698	-0.700558	0.48433	-0.0218692	0.012063	-1.81292	0.0712262
Intraparietal sulcus	F.I.P.	15.0135	0.199549	75.2375	1.78376e-192	-0.109051	0.218708	-0.498615	0.618428	-0.13454	0.238738	-0.563548	0.573497	-0.0232387	0.219527	-0.105858	0.915768	1	5.70529	0.0175533	1.63275	2.28706	0.220753	1	0.669439	0.413919	1	0.299266	0.584762	-0.0368057	0.165456	-0.222451	0.824119	0.0589411	0.120059	0.490932	0.623845	0.00438509	0.00377858	1.16051	0.246793
Superior postcentral intraparietal superior sulcus	F.I.P.Po.C.inf.	13.5699	0.350866	38.6754	1.37844e-116	0.165452	0.384138	0.430709	0.667	-0.441602	0.41874	-1.0546	0.292486	-0.603896	0.38263	-1.57828	0.115591	1	5.53823	0.0192729	1.52398	0.20172	0.689073	1	0.332528	0.564621	1	0.928844	0.335966	0.390011	0.280146	1.39217	0.164936	0.534767	0.225614	2.37028	0.0184278	-0.00631765	0.00721786	-0.87528	0.382145
Primary intermediate ramus of the intraparietal sulcus	F.I.P.r.int.1	7.66908	0.328731	23.3293	1.36209e-64	-0.402391	0.339475	-1.18534	0.237015	-0.1435	0.37318	-0.384535	0.700911	0.258891	0.338679	0.764413	0.445345	1	0.474816	0.491421	1	2.59261	0.10863	1	0.000769715	0.977889	1	2.77841	0.0968001	-0.427415	0.275228	-1.55295	0.121705	0.237956	0.247604	0.961038	0.337466	0.00266931	0.00809484	0.329755	0.741862
Secondary intermediate ramus of the intraparietal sulcus	F.I.P.r.int.2	7.71003	0.475617	16.2106	3.7883e-39	-0.470334	0.495845	-0.948549	0.343914	0.300836	0.554419	0.542615	0.587956	0.772699	0.518538	1.49015	0.137652	1	0.340907	0.559918	1	0.0691912	0.79277	1.91297	1.24269	0.292039	1.91423	1.39734	0.275356	0.0526291	0.428447	0.122837	0.902351	-0.35814	0.320592	-1.11712	0.265189	-0.0174766	0.0102189	-1.71022	0.0886671
Sulcus of the supra-marginal gyrus	S.GSM.	-	-	-	-	-	-	-	-	-	-	-	-	-	-	-	-	-	-	-	-	-	-	-	-	-	-	-	-	-	-	-	-	-	-	-	-	-	-	-	-
Internal parietal sulcus	S.Pa.int.	7.89066	0.280495	28.1312	1.30329e-84	0.13621	0.306493	0.444416	0.657075	-0.0741551	0.334892	-0.22143	0.824915	-0.210948	0.307641	-0.685695	0.493457	1	0.556186	0.456409	1	0.00190806	0.965189	1	1.00266	0.317507	1.00001	1.31197	0.252989	0.0982307	0.23775	0.413169	0.67979	-0.00157685	0.164751	-0.00957114	0.99237	-0.000565155	0.00513881	-0.109978	0.912504
Superior parietal sulcus	S.Pa.sup.	9.56933	0.359257	26.6364	2.26314e-72	-0.0530894	0.374269	-0.141848	0.887324	-0.850528	0.443129	-1.91937	0.05617	-0.79742	0.410857	-1.94087	0.0534905	1.00143	0.968661	0.32556	1.00001	0.162644	0.687111	1	0.604505	0.43766	1	0.21318	0.644721	0.419017	0.327202	1.28061	0.201615	-0.0755135	0.254602	-0.296594	0.767043	-0.00554271	0.00807277	-0.686593	0.493028
Transverse parietal sulcus	S.Pa.t.	-	-	-	-	-	-	-	-	-	-	-	-	-	-	-	-	-	-	-	-	-	-	-	-	-	-	-	-	-	-	-	-	-	-	-	-	-	-	-	-
Superior postcentral sulcus	S.Po.C.sup.	11.2753	0.350707	32.1503	8.99733e-98	0.128839	0.378895	0.340038	0.734074	-0.0267219	0.414243	-0.064508	0.94861	-0.15556	0.382513	-0.40668	0.684542	1	0.179187	0.672385	1	0.0952104	0.757876	1	0.206946	0.649511	1	0.035986	0.849678	0.0507511	0.306342	0.165668	0.868533	-0.483426	0.214923	-2.24929	0.0252416	-0.00708079	0.00678623	-1.04341	0.297626
Sub-parietal sulcus	S.s.P.	7.80807	0.191743	40.7216	1.32078e-121	-0.0121661	0.213593	-0.0569589	0.954617	0.00566339	0.232949	0.0243117	0.980621	0.0178294	0.212449	0.0839231	0.933176	2.1604	4.69451	0.00570654	1	4.91043	0.0274767	2.43425	0.628203	0.38508	2.43421	1.40497	0.190773	0.424232	0.148731	2.85235	0.00465358	-0.144066	0.112123	-1.28489	0.199862	0.00209867	0.0035133	0.59735	0.550742
Frontal-Temporal junction
Anterior lateral fissure	F.C.L.a.	13.0506	0.444666	29.3491	8.02352e-89	0.138095	0.460545	0.299851	0.764505	0.438732	0.505418	0.868058	0.386081	0.300637	0.465807	0.64541	0.519172	1.00001	0.722264	0.396102	1	0.279655	0.597332	1	1.02564	0.31203	1	0.355453	0.551507	-0.497578	0.363552	-1.36866	0.172165	0.0107929	0.365036	0.0295666	0.976433	0.00483804	0.0121531	0.398092	0.690856
Parietal-Temporal junction
Posterior lateral fissure	F.C.L.p.	18.6674	0.378033	49.3805	3.52752e-143	-0.465544	0.396918	-1.1729	0.2418	-0.768568	0.433046	-1.7748	0.0769807	-0.304231	0.399798	-0.760962	0.447297	1	0.00982725	0.921103	1.57006	0.267079	0.601917	1.47271	0.804561	0.568283	1.46375	0.339901	0.749502	0.666044	0.302438	2.20225	0.0284347	-0.265813	0.303338	-0.876293	0.381596	-0.0126641	0.0100821	-1.2561	0.210093
Anterior sub-central ramus of the lateral fissure	F.C.L.r.sc.ant.	-	-	-	-	-	-	-	-	-	-	-	-	-	-	-	-	-	-	-	-	-	-	-	-	-	-	-	-	-	-	-	-	-	-	-	-	-	-	-	-
Posterior sub-central ramus of the lateral fissure	F.C.L.r.sc.post.	20.7059	0.724572	28.5767	2.32874e-79	-1.0157	0.760245	-1.33602	0.182804	-0.925954	0.84123	-1.10071	0.272119	0.0934649	0.760601	0.122883	0.902303	1	1.92367	0.166734	1	0.363553	0.547107	1	1.92754	0.16631	1	0.863291	0.353753	-1.12094	0.609966	-1.83771	0.0673357	-0.827769	0.498577	-1.66026	0.0981622	-0.0243025	0.016092	-1.51023	0.132295
Temporal lobe
Collateral fissure	F.Coll.	10.982	0.259907	42.2534	5.92439e-126	-0.389083	0.271608	-1.43252	0.153073	-0.54333	0.296754	-1.83091	0.0681401	-0.154233	0.274691	-0.56148	0.574904	2.00189	1.82019	0.165317	1.00001	0.00121905	0.972211	1.00013	0.583964	0.445357	1	0.666025	0.41511	0.207955	0.22407	0.928081	0.354137	-0.073196	0.193949	-0.377398	0.706154	-0.00823692	0.00639776	-1.28747	0.198957
Anterior intralingual sulcus	S.Li.ant.	8.5153	0.376611	22.6104	2.6614e-65	0.10046	0.419314	0.239582	0.810828	-0.573418	0.455947	-1.25764	0.209561	-0.67896	0.421416	-1.61114	0.108269	1	0.536004	0.464701	1	0.263996	0.607791	1.81352	2.40093	0.184403	1.81889	1.75275	0.269395	-0.175476	0.322383	-0.54431	0.586658	-0.110728	0.198804	-0.55697	0.57799	-0.0116492	0.0060468	-1.9265	0.055046
Anterior occipito-temporal lateral sulcus	S.O.T.lat.ant.	9.22838	0.279903	32.9699	6.78915e-100	0.564391	0.306781	1.83972	0.066836	0.0194357	0.334974	0.0580216	0.953772	-0.546167	0.30716	-1.77812	0.076436	1.00001	6.30941	0.0125546	1.24549	0.125166	0.708777	1.00001	0.0231048	0.879303	1	0.449596	0.503062	0.111136	0.234542	0.473843	0.63597	0.207221	0.163126	1.27031	0.204997	0.0144983	0.00510222	2.84157	0.00480885
Internal occipito-temporal lateral sulcus	S.O.T.lat.int.	5.68727	0.326473	17.4203	7.86341e-44	0.327348	0.345601	0.947185	0.344544	0.0262939	0.38883	0.0676233	0.946145	-0.312416	0.36017	-0.86741	0.38662	1.59189	0.439712	0.455007	2.62078	1.13414	0.25831	1.00013	0.0077994	0.929989	1	0.00295251	0.956714	0.364519	0.291586	1.25012	0.212531	0.139081	0.184575	0.753516	0.451914	0.00102546	0.00597282	0.171687	0.863835
Median occipito-temporal lateral sulcus	S.O.T.lat.med.	10.4686	0.436185	24.0004	3.34919e-67	-0.383737	0.443297	-0.865643	0.387504	-0.680818	0.48366	-1.40764	0.160463	-0.297083	0.427208	-0.695406	0.487438	1	3.61055	0.0585507	1	0.058847	0.808525	1.53877	1.85059	0.264905	1.539	1.72881	0.289593	0.174742	0.363718	0.480432	0.631335	-0.135586	0.284684	-0.476269	0.634293	-0.0041953	0.00939279	-0.446651	0.655508
Posterior occipito-temporal lateral sulcus	S.O.T.lat.post.	11.0111	0.386739	28.4716	1.92187e-85	0.1373	0.419873	0.327003	0.743905	-0.359971	0.456966	-0.787742	0.4315	-0.49727	0.421235	-1.1805	0.238782	1	1.32898	0.249948	1	1.74331	0.187776	2.10414	2.3684	0.112493	2.10409	2.20346	0.132781	-0.187936	0.324421	-0.579296	0.562845	-0.176698	0.249281	-0.708831	0.479007	-0.00650016	0.0079827	-0.814281	0.416162
Rhinal sulcus	S.Rh.	7.79731	0.287702	27.102	1.27763e-80	-0.146774	0.316909	-0.463143	0.643618	-0.138576	0.34299	-0.404024	0.686501	0.00819813	0.308238	0.0265968	0.9788	1	0.0223838	0.881178	1	1.5398	0.215675	1	0.0647858	0.799271	1	1.03295	0.310334	0.487305	0.208038	2.34238	0.0198543	-0.144726	0.184118	-0.786052	0.432494	0.00317004	0.00615815	0.514771	0.607115
Anterior inferior temporal sulcus	S.T.i.ant.	8.69524	0.144076	60.3518	2.93722e-166	0.0492217	0.150649	0.32673	0.744108	0.191942	0.164666	1.16564	0.244718	0.142527	0.152949	0.931856	0.352186	1	9.8854	0.00183863	1	8.04608	0.0048814	1.88435	2.93889	0.104902	1.88623	0.871908	0.328441	-0.149119	0.12698	-1.17435	0.241218	-0.308723	0.104633	-2.95053	0.00343093	-0.00239189	0.00343364	-0.696606	0.486607
Posterior inferior temporal sulcus	S.T.i.post.	11.4656	0.265451	43.1927	1.36037e-128	0.237623	0.289539	0.820692	0.412493	0.523846	0.316832	1.65339	0.0993306	0.286223	0.292119	0.979815	0.327991	1	2.51652	0.113744	1	1.36069	0.244373	1	0.229433	0.632304	1	0.418486	0.518203	0.2075	0.2326	0.892089	0.373082	-0.0804365	0.150432	-0.534704	0.593263	0.00169345	0.00466231	0.363222	0.716703
Polar temporal sulcus	S.T.pol.	7.72726	0.132034	58.5248	5.43284e-163	-0.0427317	0.139307	-0.306745	0.759257	-0.206933	0.152013	-1.36129	0.174476	-0.164201	0.140389	-1.16961	0.243113	1	0.0892317	0.76537	1	2.01941	0.15637	1	0.749789	0.387256	1	0.255517	0.6136	0.0583812	0.111572	0.52326	0.601192	-0.21257	0.0969529	-2.1925	0.0291348	0.0022724	0.00319205	0.711894	0.477101
Superior temporal sulcus	S.T.s.	14.3893	0.252229	57.0485	1.88625e-159	-0.00726174	0.275016	-0.0264048	0.978953	0.000398857	0.300944	0.00132535	0.998943	0.00589531	0.277509	0.0212436	0.983066	1	2.43946	0.119411	2.09065	6.13813	0.0021889	1.562	1.12824	0.466916	2.03273	8.09314	0.000348563	-0.186069	0.222281	-0.83709	0.403233	0.0754418	0.14247	0.529528	0.596845	0.00061089	0.00440524	0.138673	0.889805
Anterior terminal ascending branch of the STS	S.T.s.ter.asc.ant.	13.2329	0.435434	30.3902	1.06699e-91	0.0943894	0.474497	0.198925	0.842462	0.00121782	0.515677	0.0023616	0.998117	-0.0931716	0.475004	-0.196149	0.844632	1	4.26005	0.0399173	1	0.914538	0.339718	1	0.0456303	0.831004	1	0.5502	0.458843	0.488824	0.345864	1.41334	0.158639	-0.0542015	0.297212	-0.182367	0.855424	0.0119336	0.00953759	1.25122	0.211874
Posterior terminal ascending branch of the STS	S.T.s.ter.asc.post.	12.9137	0.445887	28.9617	2.16332e-87	-0.0470064	0.478658	-0.0982047	0.921838	-0.0426015	0.525455	-0.0810755	0.935438	0.00500812	0.483789	0.0103519	0.991748	1.21839	0.803062	0.475615	1.12938	2.52006	0.0903529	1.00002	0.0633232	0.80152	1	4.46559	0.0354412	0.317004	0.381559	0.830813	0.406766	-0.807092	0.288859	-2.79407	0.00555328	-0.0127204	0.00916592	-1.38779	0.166272
Parietal-Occipital junction
Parieto-occipital fissure	F.P.O.	15.819	0.283039	55.8898	2.91959e-157	-0.111703	0.312841	-0.357061	0.721306	-0.472493	0.341736	-1.38263	0.167843	-0.364193	0.313649	-1.16115	0.246539	1	0.457766	0.499209	2.13378	2.34333	0.101304	1	0.283865	0.594587	1	0.112733	0.737298	0.21475	0.235324	0.912573	0.362226	-0.0113733	0.158122	-0.0719273	0.942709	-0.000590152	0.0048914	-0.120651	0.904051
Occipital lobe
Calcarine fissure	F.Cal.ant.-Sc.Cal.	13.5023	0.260416	51.849	1.13746e-148	-0.292068	0.286982	-1.01772	0.309659	-0.496081	0.31418	-1.57897	0.115433	-0.204011	0.288674	-0.706716	0.480311	2.13403	3.91682	0.0212565	1	0.543863	0.461432	1	0.145175	0.703469	1	1.32886	0.249958	0.464302	0.225203	2.06171	0.0401268	0.305691	0.137272	2.22689	0.0267225	0.0073925	0.00419118	1.76382	0.0788153
Occipital lobe	OCCIPITAL	8.22439	0.107888	76.2308	5.43256e-194	0.104785	0.118155	0.886844	0.375897	-0.0185134	0.128938	-0.143584	0.885929	-0.123299	0.118208	-1.04307	0.297785	1	1.79059	0.181903	1	0.00195868	0.964731	1.76064	0.959537	0.256235	1.76065	1.11145	0.213488	0.24728	0.0882213	2.80295	0.00540485	0.0849403	0.06643	1.27864	0.202044	0.000904208	0.00210302	0.429957	0.667546
Cuneal sulcus	S.Cu.	6.64075	0.22214	29.8944	1.7161e-90	0.0817597	0.242788	0.336754	0.736547	0.0227848	0.265103	0.0859472	0.931568	-0.0572918	0.242898	-0.235868	0.813703	1	0.3107	0.577682	1	1.56127	0.212491	2.52556	2.5207	0.0367818	2.53611	2.43992	0.0399411	0.0284561	0.184779	0.154001	0.877716	-0.0524668	0.134976	-0.388711	0.697775	-0.00399761	0.0042547	-0.939575	0.348219
Posterior intra-lingual sulcus	S.Li.post.	7.11991	0.239227	29.7621	7.37389e-89	-0.0572762	0.255121	-0.224506	0.822527	-0.436288	0.278745	-1.56519	0.118664	-0.379012	0.25731	-1.47298	0.141875	1	0.00460654	0.945939	1	0.639683	0.424501	1	0.323561	0.56993	1	0.0354869	0.850716	0.445635	0.20339	2.19104	0.0292698	0.178393	0.16127	1.10618	0.269596	-0.000569312	0.00526652	-0.1081	0.913993
Occipito-polar sulcus	S.O.p.	-	-	-	-	-	-	-	-	-	-	-	-	-	-	-	-	-	-	-	-	-	-	-	-	-	-	-	-	-	-	-	-	-	-	-	-	-	-	-	-
Cingulate
Subcallosal sulcus	S.Call.	5.66374	0.126808	44.6641	4.89252e-132	-0.14042	0.139092	-1.00955	0.313553	-0.00872488	0.151754	-0.0574934	0.954192	0.131695	0.139028	0.947252	0.344299	1	3.11606	0.078576	1	0.0272922	0.8689	1.91283	1.2311	0.233737	1.91283	1.19167	0.247685	0.216665	0.102788	2.10788	0.0358993	-0.0147828	0.0782321	-0.188961	0.850255	-0.000354594	0.00247792	-0.143102	0.886309
Insula
Insula	INSULA	26.7111	0.509742	52.4012	3.12215e-150	-0.207184	0.526801	-0.393288	0.694395	-0.402719	0.575096	-0.700265	0.484321	-0.195537	0.530465	-0.368615	0.712683	1	0.280319	0.596896	1	0.0100097	0.920376	1.00001	0.266115	0.606339	1	0.235286	0.627997	0.573555	0.415269	1.38116	0.168288	-0.10032	0.425701	-0.235658	0.813864	0.00491997	0.0142245	0.345879	0.729683
Right hemisphere		10.6319	0.062018	171.433	2.657e-294	0.00786579	0.0675417	0.116458	0.90737	-0.171921	0.0736773	-2.33344	0.0203064	-0.179787	0.0676173	-2.65889	0.00827383	1	17.9733	3.02655e-05	1	2.81147	0.0946662	1	0.480402	0.488793	1	6.29332	0.0126631	0.2107	0.0499743	4.21616	3.32083e-05	0.00957488	0.0409842	0.233624	0.815441	0.00166115	0.00123768	1.34215	0.180595
Frontal lobe
Anterior ramus of the lateral fissure	F.C.L.r.ant.	12.4415	0.539716	23.052	7.6292e-66	-0.259845	0.575675	-0.451374	0.652081	-0.197279	0.630133	-0.313075	0.754465	0.0625673	0.580707	0.107743	0.914279	2.84839	6.37962	0.00254959	1	5.22993	0.0229726	1	7.58361	0.00628853	1	0.4828	0.487752	1.12695	0.475181	2.37163	0.0184085	-0.0301231	0.330009	-0.0912796	0.927338	0.000848964	0.0101555	0.0835964	0.933439
Ascending ramus of the lateral fissure	F.C.L.r.asc.	13.6	0.395585	34.3796	1.38212e-103	-0.0325464	0.419991	-0.0774931	0.938285	-0.593211	0.456139	-1.3005	0.194475	-0.560664	0.427765	-1.31068	0.191017	1	1.87025	0.17252	1	0.170359	0.680102	1	1.08045	0.299474	1	0.520611	0.471171	0.22496	0.355825	0.632222	0.527747	-0.143823	0.274354	-0.524224	0.600529	0.0051232	0.0083912	0.610544	0.541986
Diagonal ramus of the lateral fissure	F.C.L.r.diag.	-	-	-	-	-	-	-	-	-	-	-	-	-	-	-	-	-	-	-	-	-	-	-	-	-	-	-	-	-	-	-	-	-	-	-	-	-	-	-	-
Calloso-marginal anterior fissure	F.C.M.ant.	9.32782	0.163339	57.1071	9.18632e-160	0.20609	0.17575	1.17263	0.241906	-0.267879	0.192423	-1.39214	0.164948	-0.476558	0.179213	-2.65918	0.00827014	1	8.68867	0.00346212	2.09119	2.87506	0.0479825	1	1.58201	0.209483	1	3.93468e-05	0.995003	0.634079	0.148767	4.26223	2.7404e-05	-0.0660671	0.0976494	-0.676575	0.499215	0.00316628	0.00293203	1.07989	0.281087
Calloso-marginal posterior fissure	F.C.M.post.	10.318	0.205465	50.2179	4.19221e-145	0.0109377	0.228712	0.047823	0.96189	0.198975	0.25019	0.795295	0.427093	0.190514	0.23009	0.827997	0.408351	1	2.30756	0.129835	1.94821	1.27521	0.280861	1	1.12348	0.290051	1	1.43579	0.231797	0.541089	0.172687	3.13335	0.00190509	0.00787829	0.105165	0.0749139	0.940335	0.00271243	0.0030749	0.88212	0.378442
Inferior frontal sulcus	S.F.inf.	13.0421	0.425562	30.6469	5.25433e-93	0.31509	0.476567	0.661167	0.509029	0.172179	0.52068	0.330682	0.741123	-0.14291	0.475423	-0.300596	0.763937	1	0.0854953	0.770193	1	0.0444718	0.833131	1.60387	0.459975	0.62605	1.60376	0.616207	0.598038	-0.365475	0.340365	-1.07377	0.283815	-0.33934	0.2254	-1.5055	0.133283	-0.0118502	0.00661599	-1.79115	0.0743111
Anterior inferior frontal sulcus	S.F.inf.ant.	8.86966	0.209845	42.2677	6.80486e-126	-0.0909322	0.221936	-0.409723	0.682312	-0.270565	0.242824	-1.11424	0.2661	-0.179633	0.225406	-0.796933	0.426143	2.40261	1.66984	0.403215	1	0.128731	0.720013	1	0.0657852	0.797758	1	0.00752946	0.930914	-0.00507958	0.18582	-0.0273361	0.97821	0.0831614	0.144091	0.577145	0.56429	5.17981e-05	0.00447247	0.0115815	0.990767
Internal frontal sulcus	S.F.int.	5.88602	0.12568	46.8335	1.54476e-137	0.00233136	0.138991	0.0167735	0.986629	0.0865507	0.151732	0.570418	0.568835	0.0842193	0.138937	0.606169	0.544875	1	1.79097	0.181852	1	0.0161983	0.898813	1	0.00223827	0.962301	1	0.033331	0.855266	0.296212	0.101557	2.91672	0.00381279	0.0627359	0.0737619	0.850519	0.395736	-0.00331368	0.00219377	-1.5105	0.132002
Intermediate frontal sulcus	S.F.inter.	10.3085	0.190812	54.0243	9.94221e-154	-0.148411	0.204615	-0.725318	0.46884	-0.31986	0.223875	-1.42874	0.15415	-0.171449	0.207784	-0.825129	0.409974	1.00021	4.74548	0.0301587	1.00002	0.038101	0.845415	1	0.990885	0.320353	1	1.69844	0.193523	0.522248	0.170867	3.05645	0.00244762	0.0941482	0.11924	0.78957	0.430422	0.0065792	0.00360481	1.82512	0.0690085
Marginal frontal sulcus	S.F.marginal.	8.76984	0.241235	36.3539	7.17602e-110	-0.10987	0.260698	-0.421447	0.673742	-0.369142	0.284916	-1.29561	0.196141	-0.258956	0.263359	-0.983279	0.326293	1.75638	0.724144	0.45323	1	0.0111984	0.915797	1	0.0748097	0.784654	1	0.0545163	0.815549	0.129175	0.208289	0.620172	0.535633	-0.0361012	0.152019	-0.237479	0.812453	0.0117483	0.0046286	2.5382	0.0116669
Median frontal sulcus	S.F.median.	6.08649	0.140154	43.4273	6.06925e-129	0.102528	0.151692	0.675893	0.499647	-0.0826191	0.165695	-0.49862	0.618425	-0.185147	0.152451	-1.21447	0.225558	1.97084	3.2875	0.0585104	1	0.413337	0.520787	1	2.17492	0.141362	1	0.953794	0.329569	0.270729	0.117078	2.31237	0.0214572	0.0268347	0.0912007	0.294238	0.768786	-0.000640254	0.00278849	-0.229606	0.81856
Orbital frontal sulcus	S.F.orbitaire.	6.8984	0.303942	22.6965	1.13871e-61	-0.101737	0.314403	-0.323587	0.746533	-0.316931	0.345817	-0.916472	0.360339	-0.215195	0.317186	-0.67845	0.49814	1	0.0080723	0.928485	1	0.0384803	0.844648	1	0.13302	0.715643	1	0.0416749	0.838414	0.316081	0.264329	1.19579	0.23296	-0.287861	0.201211	-1.43065	0.153832	-0.0029281	0.00608968	-0.480831	0.631075
Polar frontal sulcus	S.F.polaire.tr.	6.00098	0.124223	48.308	5.88471e-141	0.0782974	0.131673	0.594638	0.552548	-0.0161296	0.143971	-0.112034	0.910874	-0.094427	0.133749	-0.706003	0.480751	1	1.78984	0.18199	1	0.51385	0.474053	1.18747	0.788983	0.325732	1.18748	0.114084	0.733154	0.466976	0.110383	4.23052	3.12785e-05	0.107497	0.0840739	1.2786	0.202058	0.000653111	0.00257505	0.25363	0.79996
Superior frontal sulcus	S.F.sup.	13.0158	0.261174	49.836	1.04123e-143	-0.0717223	0.290155	-0.247186	0.80494	-0.426508	0.317227	-1.34449	0.179847	-0.353063	0.290601	-1.21494	0.225384	2.55474	4.67223	0.0375115	1	0.00999433	0.920438	2.18732	3.28392	0.0397381	2.0951	2.61147	0.0775104	0.204406	0.215484	0.948592	0.343623	-0.00893745	0.141555	-0.0631377	0.949701	-0.00147606	0.00425429	-0.346959	0.728875
Olfactory sulcus	S.Olf.	8.70001	0.178517	48.735	5.32102e-142	-0.165502	0.195579	-0.846216	0.398127	-0.506654	0.213225	-2.37615	0.0181416	-0.341152	0.194923	-1.75019	0.0811399	1	4.20736	0.041144	1	0.0678933	0.794614	1	0.184844	0.667561	1	0.580076	0.446899	0.301239	0.132957	2.26569	0.024205	-0.0667819	0.125909	-0.5304	0.596239	0.00698136	0.0037767	1.84853	0.0655396
Orbital sulcus	S.Or.	7.66529	0.109748	69.8447	4.23771e-183	-0.076893	0.118316	-0.649896	0.516275	-0.231066	0.129642	-1.78233	0.0757439	-0.157696	0.120655	-1.307	0.192249	1.69359	9.91952	0.0001603	2.0935	1.90513	0.190287	1	0.260841	0.609933	1	0.000116784	0.991399	0.0513881	0.100116	0.513285	0.608144	-0.0836424	0.0642152	-1.30253	0.193771	0.0014995	0.00194443	0.771177	0.441232
Paracentral sulcus	S.p.C.	6.21312	0.251321	24.7219	7.142e-69	0.341833	0.275126	1.24246	0.215241	0.243688	0.300298	0.811489	0.417863	-0.0981443	0.279997	-0.35052	0.726246	1.9151	1.10319	0.293336	1.00002	2.50955	0.114434	1	1.96293	0.16245	1	0.000616525	0.980211	0.0906392	0.232068	0.390571	0.696449	-0.154683	0.120581	-1.28281	0.200754	-0.00311839	0.00360949	-0.863944	0.388453
Inferior precentral sulcus	S.Pe.C.inf.	15.1965	0.365658	41.5593	6.30772e-124	-0.171232	0.393386	-0.435278	0.663685	-0.689261	0.429315	-1.60549	0.109478	-0.518028	0.396245	-1.30734	0.192135	1	2.48798	0.115813	1	1.04697	0.307062	1	0.435147	0.509999	1	3.20886	0.0742865	0.335158	0.323085	1.03737	0.300431	-0.00754918	0.228536	-0.0330329	0.973671	-0.0106401	0.00691019	-1.53978	0.124709
Intermediate precentral sulcus	S.Pe.C.inter.	13.9094	0.363609	38.2537	4.50701e-115	0.0441424	0.38706	0.114045	0.909281	-0.00257827	0.424852	-0.00606862	0.995162	-0.046719	0.391963	-0.119192	0.905206	1.22385	0.0219884	0.915371	1	1.15095	0.284245	1.00002	0.00371047	0.951527	1.00003	1.38364	0.24044	-0.291991	0.302708	-0.964596	0.335554	-0.407715	0.263477	-1.54744	0.122853	-0.0083746	0.00807934	-1.03654	0.300815
Marginal precentral sulcus	S.Pe.C.marginal.	11.201	0.411499	27.22	1.22711e-76	-0.707814	0.445002	-1.59058	0.11297	0.173908	0.487609	0.356654	0.721653	0.883338	0.453274	1.9488	0.0524408	1.26306	0.998708	0.428006	1.36725	1.14919	0.205649	1	0.492885	0.483299	1	0.629153	0.428421	0.504714	0.377481	1.33706	0.182422	0.169224	0.251525	0.672794	0.501702	-7.44781e-05	0.00779444	-0.0095553	0.992384
Median precentral sulcus	S.Pe.C.median.	8.20143	0.314399	26.0861	1.02366e-71	0.0635045	0.325932	0.194839	0.845685	-0.304138	0.364633	-0.834094	0.405065	-0.367643	0.338878	-1.08488	0.279072	1.18977	0.178119	0.652336	1.00002	1.5448	0.215122	1	0.0271241	0.869328	1	1.20368	0.273696	-0.0884963	0.278295	-0.317994	0.750768	-0.00771554	0.211578	-0.0364666	0.970941	0.00550614	0.00630757	0.872942	0.383576
Superior precentral sulcus	S.Pe.C.sup.	12.6618	0.403185	31.4045	2.89163e-93	-0.158447	0.429062	-0.369288	0.712195	-0.0410301	0.466675	-0.0879201	0.930004	0.117417	0.430044	0.273035	0.78503	1	3.59417	0.059023	1	0.443345	0.506066	1	0.162111	0.687531	1	1.39667	0.238295	0.806722	0.360379	2.23854	0.0259802	0.298077	0.259037	1.15071	0.250844	0.0166265	0.00775697	2.14342	0.03295
Inferior rostral sulcus	S.R.inf.	4.92949	0.172684	28.5463	1.19684e-77	0.217479	0.180521	1.20473	0.229543	0.500653	0.199556	2.50884	0.0128004	0.279505	0.186024	1.50252	0.134332	1	0.281075	0.596507	2.3643	4.47556	0.0158633	1	0.328695	0.566986	1	0.403521	0.525905	0.213149	0.154336	1.38107	0.168593	-0.149954	0.12218	-1.22733	0.220951	0.000336438	0.00397401	0.0846596	0.932605
Frontal-Parietal junction
Central sulcus	S.C.	14.9859	0.203076	73.7944	5.40963e-190	-0.157363	0.226336	-0.695264	0.487447	-0.216124	0.247581	-0.872942	0.383417	-0.0572123	0.226033	-0.253115	0.800358	1	2.18398	0.140538	1.99532	1.80904	0.174234	1	0.0287423	0.865494	1	0.366337	0.545481	0.347469	0.170055	2.04328	0.0419286	-0.00995368	0.103334	-0.0963249	0.923329	-0.00664962	0.00301878	-2.20275	0.0283986
Paracentral lobule central sulcus	S.C.LPC.	-	-	-	-	-	-	-	-	-	-	-	-	-	-	-	-	-	-	-	-	-	-	-	-	-	-	-	-	-	-	-	-	-	-	-	-	-	-	-	-
Central sylvian sulcus	S.C.sylvian.	-	-	-	-	-	-	-	-	-	-	-	-	-	-	-	-	-	-	-	-	-	-	-	-	-	-	-	-	-	-	-	-	-	-	-	-	-	-	-	-
Parietal lobe
Retro central transverse ramus of the lateral fissure	F.C.L.r.retroC.tr.	9.05053	0.612422	14.7783	5.41415e-35	0.707681	0.674415	1.04933	0.295154	0.43521	0.74392	0.585022	0.559119	-0.272473	0.712553	-0.382391	0.702533	1	0.150488	0.698436	1	0.0211967	0.884375	1	1.49589	0.222583	1	1.41159	0.236046	0.241407	0.552181	0.437188	0.662394	0.146373	0.389685	0.37562	0.707554	5.28259e-05	0.0116723	0.00452576	0.996393
Intraparietal sulcus	F.I.P.	14.7184	0.189089	77.8385	1.39778e-196	-0.22305	0.204507	-1.09067	0.27632	-0.143512	0.223904	-0.640952	0.522059	0.0795384	0.207339	0.383615	0.701544	1.58547	0.72261	0.318489	1	0.191601	0.661913	1	0.000450922	0.983076	1	0.178755	0.672759	-0.0432978	0.168722	-0.256623	0.797652	-0.0769747	0.111756	-0.688778	0.491513	0.00426043	0.0033758	1.26205	0.207944
Superior postcentral intraparietal superior sulcus	F.I.P.Po.C.inf.	14.7434	0.429212	34.3499	2.40815e-104	0.399532	0.475106	0.840934	0.401076	-0.27002	0.518332	-0.520941	0.602804	-0.670306	0.473868	-1.41454	0.158273	1.12107	7.66483	0.00373492	1.17141	0.696403	0.497446	1	0.194923	0.659178	1	1.57936	0.20986	0.0930018	0.338922	0.274405	0.783969	0.145138	0.25989	0.558458	0.576961	0.00470398	0.00776098	0.606107	0.544917
Primary intermediate ramus of the intraparietal sulcus	F.I.P.r.int.1	6.49544	0.348482	18.6392	7.36447e-49	-0.0394244	0.380093	-0.103723	0.917474	0.0482023	0.427167	0.112842	0.910248	0.0876267	0.388722	0.225423	0.821839	1	7.59125	0.0063056	1	2.00807	0.157734	2.30736	5.81673	0.00519139	2.30736	3.85912	0.0413662	0.115498	0.301356	0.383261	0.701859	0.240382	0.185484	1.29597	0.196207	-0.000491107	0.00556811	-0.0882	0.92979
Secondary intermediate ramus of the intraparietal sulcus	F.I.P.r.int.2	-	-	-	-	-	-	-	-	-	-	-	-	-	-	-	-	-	-	-	-	-	-	-	-	-	-	-	-	-	-	-	-	-	-	-	-	-	-	-	-
Internal parietal sulcus	S.Pa.int.	7.64661	0.223467	34.218	7.89032e-104	0.26659	0.236894	1.12536	0.261368	0.131135	0.259387	0.505559	0.61355	-0.133967	0.241211	-0.555395	0.579053	1	0.0166144	0.89753	1.00028	0.000345182	0.98901	1	0.0133436	0.908118	1	0.0221186	0.881876	0.294703	0.200727	1.46818	0.14314	-0.155656	0.148871	-1.04558	0.296626	0.00279822	0.00453266	0.617346	0.537491
Superior parietal sulcus	S.Pa.sup.	9.08003	0.39477	23.0008	1.52648e-63	0.212006	0.416171	0.50942	0.610909	-0.556982	0.470365	-1.18415	0.237484	-0.768988	0.441472	-1.74187	0.0827656	1	0.10803	0.742675	1	0.225416	0.63536	1	0.517425	0.472617	1	0.102665	0.748924	0.548772	0.361092	1.51976	0.12984	0.336673	0.243775	1.38108	0.168492	-0.00881814	0.00749719	-1.17619	0.240641
Transverse parietal sulcus	S.Pa.t.	13.0593	0.68794	18.9831	9.26217e-49	0.693686	0.717404	0.966939	0.334604	1.13763	0.789522	1.44091	0.150988	0.433683	0.726953	0.596576	0.551388	1	0.232272	0.630308	1	0.531692	0.466649	1	0.000804802	0.977393	1	0.602571	0.43841	-0.358086	0.597831	-0.598976	0.549786	0.48604	0.477403	1.01809	0.309718	0.012796	0.0155379	0.823536	0.411068
Superior postcentral sulcus	S.Po.C.sup.	10.452	0.418229	24.9912	1.45679e-73	-0.0769948	0.445917	-0.172666	0.863037	-0.709709	0.485641	-1.46139	0.145019	-0.633927	0.449216	-1.41119	0.159284	1	0.725864	0.394948	2.18008	1.57095	0.335849	1	0.00457116	0.946146	1	0.487313	0.4857	0.888949	0.359397	2.47345	0.0139692	0.3203	0.291889	1.09734	0.273428	0.00647672	0.00885691	0.731262	0.465225
Sub-parietal sulcus	S.s.P.	8.12271	0.199678	40.679	5.2999e-122	-0.360505	0.216436	-1.66564	0.0968621	-0.567775	0.236808	-2.39762	0.0171329	-0.20727	0.218844	-0.947114	0.344367	1.37783	1.16581	0.199491	1	2.87672	0.0909384	1	0.0280832	0.867033	1	2.39018	0.123186	0.0499013	0.175513	0.284316	0.77637	0.0318446	0.119019	0.26756	0.789228	-0.00608123	0.00358701	-1.69535	0.0910804
Frontal-Temporal junction
Anterior lateral fissure	F.C.L.a.	11.7745	0.334754	35.1735	1.98507e-106	0.237648	0.344269	0.690297	0.490561	-0.170585	0.377176	-0.452268	0.651416	-0.408234	0.348215	-1.17236	0.242017	2.7193	2.55088	0.0456555	1	1.33169	0.249459	1.34794	0.487027	0.425657	1.34793	3.59932	0.0340201	0.251104	0.279818	0.897385	0.370261	-0.321258	0.280086	-1.147	0.252331	0.0219526	0.00868119	2.52875	0.0119792
Parietal-Temporal junction
Posterior lateral fissure	F.C.L.p.	17.9289	0.327379	54.765	4.5093e-155	-0.354652	0.335577	-1.05684	0.291462	-0.72115	0.36738	-1.96295	0.0506061	-0.366465	0.341558	-1.07292	0.284198	1.67866	0.970933	0.488604	1.00069	0.334441	0.563351	1.00007	0.997548	0.318741	1.00019	3.00899	0.0838628	0.634338	0.285791	2.21959	0.0272193	-0.324416	0.262925	-1.23387	0.218249	-0.0017306	0.00819886	-0.211078	0.832974
Anterior sub-central ramus of the lateral fissure	F.C.L.r.sc.ant.	-	-	-	-	-	-	-	-	-	-	-	-	-	-	-	-	-	-	-	-	-	-	-	-	-	-	-	-	-	-	-	-	-	-	-	-	-	-	-	-
Posterior sub-central ramus of the lateral fissure	F.C.L.r.sc.post.	20.8425	0.666018	31.2942	6.39734e-90	-0.46569	0.69814	-0.667044	0.505339	-1.55101	0.770425	-2.01319	0.045131	-1.08829	0.711856	-1.52881	0.127534	1	0.962175	0.327555	1	1.11863	0.291199	1.35834	0.127849	0.848897	1.34961	1.43188	0.340323	-0.113242	0.562631	-0.201273	0.840643	0.175697	0.498546	0.352418	0.724812	0.0115995	0.0153411	0.75611	0.450271
Temporal lobe
Collateral fissure	F.Coll.	10.6655	0.203746	52.3468	4.41234e-150	0.0713178	0.22304	0.319753	0.749385	-0.382077	0.243822	-1.56703	0.118194	-0.453738	0.224374	-2.02224	0.0440666	1	2.30486	0.130055	1.10075	1.72906	0.169283	1	0.0846682	0.771276	1	3.17452	0.075838	0.448991	0.173936	2.58136	0.0103308	0.0976524	0.118321	0.825314	0.409869	0.00198002	0.00352553	0.561623	0.574805
Anterior intralingual sulcus	S.Li.ant.	6.23357	0.343164	18.165	1.89007e-48	0.130784	0.367586	0.355791	0.72228	0.688778	0.402986	1.70918	0.0885876	0.557994	0.37738	1.4786	0.140435	1	4.03936	0.0454643	1	0.592723	0.442054	1	1.10182	0.294824	1	0.149037	0.699767	0.459446	0.315012	1.4585	0.145886	0.269517	0.216771	1.24333	0.214846	0.00095941	0.00656449	0.146152	0.883913
Anterior occipito-temporal lateral sulcus	S.O.T.lat.ant.	9.19279	0.26487	34.7068	5.65855e-105	0.174836	0.297533	0.587618	0.557249	0.0777064	0.325298	0.238878	0.81137	-0.106745	0.297012	-0.359394	0.719562	1	4.42574	0.0362677	2.60723	1.97977	0.269807	1.00002	0.416746	0.519073	1	0.356075	0.55116	0.246186	0.215105	1.14449	0.253368	-0.0801043	0.130527	-0.613699	0.539898	-0.00254168	0.00381467	-0.666292	0.505757
Internal occipito-temporal lateral sulcus	S.O.T.lat.int.	-	-	-	-	-	-	-	-	-	-	-	-	-	-	-	-	-	-	-	-	-	-	-	-	-	-	-	-	-	-	-	-	-	-	-	-	-	-	-	-
Median occipito-temporal lateral sulcus	S.O.T.lat.med.	8.7232	0.381753	22.8504	3.28485e-62	0.417757	0.408587	1.02244	0.307599	0.185473	0.448259	0.413764	0.679416	-0.232284	0.410574	-0.565754	0.572089	1.44047	0.258633	0.56814	1.00008	0.00724424	0.9324	1	1.21822	0.270812	1	1.64319	0.20112	0.924719	0.342038	2.70356	0.00734957	-0.558863	0.234644	-2.38174	0.0180094	-0.00193427	0.00698788	-0.276804	0.782168
Posterior occipito-temporal lateral sulcus	S.O.T.lat.post.	10.7664	0.357606	30.1069	9.76115e-91	-0.485657	0.38443	-1.26332	0.207502	-0.552609	0.422314	-1.30853	0.191743	-0.0469125	0.389425	-0.120466	0.904198	2.4923	1.16345	0.459961	1.00223	4.32074e-06	0.999927	1.00002	4.02707	0.0457126	1	4.28322	0.039385	0.260069	0.316303	0.822215	0.411638	-0.235559	0.22364	-1.0533	0.293093	0.00730276	0.00689773	1.05872	0.29062
Rhinal sulcus	S.Rh.	6.75926	0.237373	28.4753	1.02156e-83	0.0819547	0.247216	0.33151	0.740514	-0.197986	0.270683	-0.731431	0.465144	-0.279941	0.251084	-1.11493	0.265861	1	0.0447454	0.832631	1	1.46969	0.226443	1	0.410881	0.52206	1	3.94666	0.0479639	0.73683	0.210289	3.50389	0.000535643	0.101234	0.167286	0.605157	0.545577	-0.00347764	0.005015	-0.693446	0.488619
Anterior inferior temporal sulcus	S.T.i.ant.	8.37059	0.172145	48.6251	1.14621e-141	0.231962	0.187222	1.23897	0.216358	0.352779	0.204623	1.72404	0.0857635	0.121215	0.188654	0.642526	0.521038	1	0.863134	0.353633	1.27537	0.226522	0.6025	1	0.939852	0.333121	1	3.06322	0.0811364	0.108809	0.147999	0.735202	0.462809	-0.268559	0.104061	-2.58079	0.0103478	0.00469709	0.00312182	1.5046	0.133513
Posterior inferior temporal sulcus	S.T.i.post.	11.3333	0.189991	59.6516	3.23354e-165	0.237277	0.206954	1.14652	0.252523	-0.275052	0.226251	-1.2157	0.225085	-0.512329	0.208532	-2.45683	0.0146006	1	1.38697	0.239879	1	5.19433	0.0233847	1	0.460371	0.49799	1	2.48394	0.1161	0.330558	0.163635	2.0201	0.0442893	0.0836593	0.112978	0.740492	0.459598	-0.000829557	0.00338061	-0.245386	0.80633
Polar temporal sulcus	S.T.pol.	8.10568	0.155582	52.0992	1.45951e-148	-0.165231	0.165533	-0.998172	0.319035	-0.281655	0.180913	-1.55685	0.120605	-0.116422	0.167474	-0.695161	0.487515	1.99854	0.414957	0.654545	1	0.00993685	0.920666	2.23147	1.09312	0.229654	2.2314	1.14036	0.217214	0.13966	0.135317	1.03209	0.302894	-0.250229	0.106164	-2.35702	0.0190923	-0.00103008	0.00331588	-0.310651	0.756291
Superior temporal sulcus	S.T.s.	16.5079	0.22911	72.0522	5.42556e-187	-0.33295	0.245205	-1.35784	0.17557	-0.597213	0.268562	-2.22375	0.0269367	-0.262308	0.249293	-1.05221	0.293582	2.33522	0.570244	0.43676	1	1.9723	0.161274	1	2.30029	0.130439	1	0.0329056	0.856182	-0.18828	0.207377	-0.907913	0.364679	-0.0194569	0.142499	-0.136541	0.891489	0.0156473	0.00437367	3.57761	0.000406286
Anterior terminal ascending branch of the STS	S.T.s.ter.asc.ant.	13.5879	0.451177	30.1165	1.38519e-90	-0.419073	0.484156	-0.865573	0.387452	-0.388979	0.525924	-0.739611	0.460145	0.0233046	0.487373	0.0478167	0.961896	1	3.45793	0.0639791	1.74347	0.740902	0.335685	1	0.53965	0.463182	1	0.0902377	0.764094	-0.0420496	0.387197	-0.1086	0.913596	-0.400122	0.313135	-1.27779	0.202361	-0.00429	0.00952616	-0.450339	0.652808
Posterior terminal ascending branch of the STS	S.T.s.ter.asc.post.	13.0187	0.365424	35.6263	3.99484e-108	-0.0570475	0.385493	-0.147986	0.882456	-0.162708	0.421179	-0.386314	0.699546	-0.105655	0.390484	-0.270574	0.786911	1	0.683929	0.408915	1	0.712436	0.399329	1	0.0211959	0.884348	1	1.08629	0.298161	0.36016	0.317859	1.13308	0.258112	-0.482909	0.260867	-1.85117	0.0651582	-0.00576665	0.00802817	-0.718303	0.473147
Parietal-Occipital junction
Parieto-occipital fissure	F.P.O.	16.9412	0.319094	53.0917	9.91053e-152	0.0959255	0.341075	0.281245	0.778723	-0.469356	0.372253	-1.26085	0.208372	-0.565282	0.343071	-1.64771	0.100491	1	2.23764	0.13577	1	0.460105	0.498114	1	4.11344	0.0434544	1	8.95218	0.00300872	0.157278	0.264922	0.593677	0.55319	0.0328477	0.226155	0.145244	0.884618	-0.00756867	0.0069088	-1.09551	0.274199
Occipital lobe
Calcarine fissure	F.Cal.ant.-Sc.Cal.	14.5382	0.291183	49.9281	2.63275e-144	-0.301068	0.320743	-0.938656	0.348689	-0.364573	0.350634	-1.03975	0.299321	-0.0635049	0.321922	-0.197268	0.843756	1	0.952695	0.329848	1	0.0201227	0.887294	2.43308	2.45494	0.0437574	2.43308	2.49627	0.04184	0.063454	0.244793	0.259215	0.795654	0.186695	0.164342	1.13602	0.256889	-0.00153718	0.00488421	-0.314724	0.753198
Occipital lobe	OCCIPITAL	8.31405	0.107907	77.0485	2.57952e-195	-0.0321469	0.117099	-0.274528	0.783874	0.0322521	0.127885	0.252197	0.801068	0.0657969	0.117877	0.558181	0.57715	1	5.99592	0.0149311	1.66993	1.9302	0.277228	1	0.701269	0.403047	1	0.116078	0.733574	0.204137	0.0916329	2.22777	0.026662	0.0561921	0.0677659	0.829209	0.407667	0.00120406	0.00204345	0.589228	0.556167
Cuneal sulcus	S.Cu.	6.4861	0.200495	32.3504	4.62993e-98	-0.0996133	0.221023	-0.450693	0.652549	0.147816	0.24082	0.613802	0.539829	0.24925	0.220648	1.12963	0.259571	1	0.554497	0.457091	1	0.00355432	0.952502	1	0.107794	0.742907	1	0.19067	0.662685	0.236317	0.159912	1.4778	0.140551	0.101491	0.124626	0.814362	0.416108	-2.91843e-05	0.00372746	-0.00782954	0.993758
Posterior intra-lingual sulcus	S.Li.post.	7.14215	0.206938	34.5134	1.99484e-104	-0.102778	0.222539	-0.461842	0.644543	-0.22928	0.24369	-0.940869	0.347559	-0.125741	0.226264	-0.555728	0.578826	1	0.0530428	0.818015	1.51188	2.04643	0.251602	1	0.032982	0.856018	1	1.38046	0.240989	0.674197	0.185097	3.6424	0.000320144	0.249432	0.126502	1.97176	0.0495925	-0.00396236	0.00385822	-1.02699	0.305285
Occipito-polar sulcus	S.O.p.	8.44303	0.321062	26.2972	1.1138e-71	-0.190153	0.332038	-0.572685	0.56741	-0.0646315	0.356519	-0.181285	0.856302	0.125522	0.32272	0.388949	0.697669	1	0.831363	0.362821	1	3.1726	0.0761858	1	0.317411	0.57371	1	1.61922	0.204468	-0.032686	0.262555	-0.124492	0.901033	0.400581	0.208196	1.92406	0.0555656	0.00392866	0.00624099	0.629494	0.529643
Cingulate
Subcallosal sulcus	S.Call.	6.15899	0.111298	55.3378	1.47187e-155	-0.109337	0.123965	-0.881993	0.378515	-0.0752878	0.135227	-0.55675	0.578131	0.0340489	0.123336	0.276066	0.782696	2.33928	6.71895	0.00125167	1	0.67663	0.41143	1.46858	0.952934	0.519462	1.46857	0.228777	0.754438	0.0163682	0.0844914	0.193726	0.846527	-0.0582404	0.0679042	-0.857685	0.391779	0.000338994	0.00204152	0.16605	0.868234
Insula
Insula	INSULA	26.7451	0.539524	49.5717	6.38429e-144	-0.420966	0.550459	-0.764754	0.445038	-1.56356	0.602631	-2.59456	0.00995097	-1.1426	0.557646	-2.04896	0.0413625	1	1.30665	0.253941	1	1.15955	0.282451	1	0.2165	0.642068	1	2.88547	0.0904508	0.571469	0.448196	1.27504	0.203311	0.0571024	0.467035	0.122266	0.902773	0.0401858	0.0144009	2.7905	0.00561046
BDo = bipolar disorder offspring, Co = controls, edf = estimated degrees of freedom, SE = standard error, STS = superior temporal sulcus, SZo = schizophrenia offspring.
bold = significant before false discovery rate (FDR) correction; bold* = significant after FDR correction. FDR correction was applied on all sulci at once, once for the group comparisons, once for the group*age comparisons, and once for the age effect in controls.
aGeneralized additive mixed models were run for each brain measure with group, sex, scanner and Euler number (for left or right hemisphere depending on region) as fixed effects, age as a smooth term (k = 4), the interaction between smoothed age and group (ordered), and subject and family as random effects. The statistics (edf, F and p) of the Age x Group interactions represent those of the differ…
bAnalyses run with control offspring as reference group.
cAnalyses run with bipolar disorder offspring as reference group.

## Sheet: S4 (length, GAMM)
Supplemental Table S4. Group and Group*Age effects from the generalized additive mixed-effects model analyses on sulcal length (in millimeters)a
Region		Interceptb				BDo versus Cob				SZo versus Cob				SZo versus BDoc				Age in Cob			Age x BDo versus Cob			Age x SZo versus Cob			Age x SZo versus BDoc			Sexb				Scannerb				Euler numberb
Full name	Abbreviation	β	SE	t	p	β	SE	t	p	β	SE	t	p	β	SE	t	p	edf	F	p	edf	F	p	edf	F	p	edf	F	p	β	SE	t	p	β	SE	t	p	β	SE	t	p
Whole brain		7275.74	91.7833	79.2709	4.71173e-199	136.721	107.691	1.26957	0.205251	-112.736	117.924	-0.956001	0.339865	-249.457	106.313	-2.34644	0.0196246	1	14.9248	0.000138252	1	0.0698141	0.791795	1	0.205846	0.650381	1	0.054611	0.81539	698.77	64.8152	10.7809	5.04858e-23	-108.492	29.0348	-3.73664	0.000224443	-0.850679	0.468675	-1.81507	0.0705422
Left hemisphere		3633.9	46.7788	77.6826	1.30619e-196	66.8837	54.6647	1.22353	0.22212	-70.4493	59.8267	-1.17756	0.239936	-137.333	53.9706	-2.54459	0.0114572	1	13.3003	0.000314585	1	1.32049	0.251448	1	4.77609e-06	0.998259	1	1.28529	0.25785	349.691	33.0441	10.5826	2.34401e-22	-55.3902	16.6776	-3.32122	0.00101058	-0.748122	0.483452	-1.54746	0.122839
Frontal lobe
Anterior ramus of the lateral fissure	F.C.L.r.ant.	20.0822	1.38967	14.4511	9.42326e-35	0.822973	1.54044	0.534246	0.59365	-2.50941	1.64004	-1.53009	0.127269	-3.33238	1.55401	-2.14438	0.032975	1	0.130476	0.718247	1	0.153715	0.695347	1	0.171669	0.678991	1	0.698154	0.404209	-0.331274	1.20756	-0.274333	0.784057	-1.19836	0.920716	-1.30155	0.194276	-0.0408378	0.0291408	-1.4014	0.162346
Ascending ramus of the lateral fissure	F.C.L.r.asc.	27.2047	1.80306	15.0881	3.94911e-38	0.128288	1.92726	0.0665647	0.946975	-1.02399	2.10371	-0.486755	0.62681	-1.15228	1.92873	-0.597432	0.550698	1.19738	0.0395547	0.854919	1	0.011454	0.91485	1.40103	1.11632	0.445356	1.40116	1.56512	0.326339	-0.986547	1.53166	-0.644102	0.520032	0.214754	1.19762	0.179318	0.857817	0.00109443	0.0383929	0.0285061	0.977279
Diagonal ramus of the lateral fissure	F.C.L.r.diag.	-	-	-	-	-	-	-	-	-	-	-	-	-	-	-	-	-	-	-	-	-	-	-	-	-	-	-	-	-	-	-	-	-	-	-	-	-	-	-	-
Calloso-marginal anterior fissure	F.C.M.ant.	107.139	3.9239	27.3042	2.95374e-82	-0.21283	4.06912	-0.0523036	0.958323	-9.18112	4.44526	-2.06537	0.0397729	-8.95341	4.12329	-2.17142	0.0307089	1	0.226993	0.63412	1	0.00913737	0.923913	1	6.08806	0.0141853	1	8.25829	0.00435649	10.6903	3.42758	3.11892	0.00199706	2.62986	2.99049	0.87941	0.379905	-0.0280238	0.0990932	-0.282802	0.777529
Calloso-marginal posterior fissure	F.C.M.post.	107.453	3.41132	31.4991	9.22742e-96	-7.63295	3.61722	-2.11017	0.0356968	-6.77494	3.94881	-1.71569	0.0872831	0.859458	3.63761	0.23627	0.81339	1.00001	0.247014	0.619567	1	0.449009	0.503337	1	2.38086	0.123916	1	1.06959	0.301899	1.445	2.92504	0.494013	0.62167	-1.13806	2.39949	-0.474291	0.635648	-0.0367751	0.0783243	-0.469524	0.639047
Inferior frontal sulcus	S.F.inf.	80.0148	3.6256	22.0694	4.2125e-64	5.06184	3.91002	1.29458	0.196491	4.08827	4.27161	0.957079	0.339322	-0.968654	3.94513	-0.245531	0.806218	1	0.699048	0.40379	1	0.98774	0.321121	1	0.0849934	0.770849	1	1.77283	0.184074	0.537837	3.12413	0.172156	0.863435	-5.45634	2.29613	-2.37632	0.0181333	-0.140614	0.0731244	-1.92295	0.0554623
Anterior inferior frontal sulcus	S.F.inf.ant.	37.9188	3.24931	11.6698	7.9717e-26	-1.16061	3.53886	-0.327963	0.74319	0.658689	3.85324	0.170944	0.864394	1.86077	3.54908	0.524295	0.600498	2.29304	1.22973	0.18748	1	1.05313	0.305688	1	0.0581891	0.809562	1	1.66182	0.198445	6.02545	2.68266	2.24608	0.0254938	-2.38228	2.14282	-1.11175	0.267217	-0.0449536	0.0680081	-0.661004	0.509164
Internal frontal sulcus	S.F.int.	113.645	5.59504	20.3117	1.05145e-57	-4.79646	6.142	-0.780929	0.43548	4.00794	6.70267	0.597962	0.550331	8.80435	6.14221	1.43342	0.152813	1.00006	0.0814927	0.775522	1.00003	1.521	0.218466	1.36219	0.274377	0.793425	1.36178	2.41233	0.178434	16.1562	4.56481	3.5393	0.000466958	-12.2091	3.39913	-3.59182	0.000385452	-0.0203941	0.107315	-0.190039	0.849411
Intermediate frontal sulcus	S.F.inter.	135.486	5.84789	23.1684	6.41235e-68	6.53475	6.40497	1.02026	0.308455	-8.4421	6.98143	-1.20922	0.227563	-14.9677	6.39304	-2.34125	0.0198981	2.19773	3.49209	0.0517317	1	2.6856	0.102343	1	0.0863235	0.769115	1	3.6671	0.0564834	24.7665	4.5648	5.42553	1.22098e-07	0.165583	3.84022	0.043118	0.965637	-0.291468	0.123452	-2.36098	0.0188888
Marginal frontal sulcus	S.F.marginal.	49.3092	2.37339	20.7759	3.56175e-59	-0.552687	2.43737	-0.226756	0.820775	-2.11117	2.66163	-0.793187	0.428323	-1.73135	2.47132	-0.700575	0.484132	1	0.0432652	0.835375	2.60109	0.936167	0.244844	1	0.840112	0.360134	1	1.24842	0.264782	1.56299	2.0608	0.758438	0.448811	-1.36985	1.86907	-0.732904	0.464214	-0.0543031	0.0621444	-0.873822	0.382945
Median frontal sulcus	S.F.median.	66.3113	4.46556	14.8495	1.85164e-37	1.62374	4.93737	0.328867	0.742494	-0.558646	5.38687	-0.103705	0.917475	-2.17085	4.89431	-0.443545	0.657704	1	0.377338	0.539514	1	0.0210964	0.884619	1	1.41901	0.234543	1	2.17449	0.141404	2.72532	3.48746	0.781461	0.435171	-5.23842	2.62529	-1.99537	0.0469414	-0.132726	0.0825009	-1.60878	0.108756
Orbital frontal sulcus	S.F.orbitaire.	28.5495	2.05538	13.8901	5.23982e-33	-1.32709	2.10596	-0.630159	0.529158	-2.24275	2.27847	-0.984322	0.325895	-0.883112	2.09192	-0.422154	0.67327	1.41042	0.759647	0.57493	1.83292	0.894162	0.329861	1.00021	0.000947605	0.976975	1.00008	0.609275	0.435778	1.71802	1.74719	0.983306	0.326394	-0.349042	1.59323	-0.219078	0.826765	0.0643978	0.0546838	1.17764	0.240044
Polar frontal sulcus	S.F.polaire.tr.	51.5801	3.73256	13.8189	1.14369e-33	-2.11282	3.99933	-0.528293	0.597703	-3.57351	4.37198	-0.817367	0.414394	-1.50843	4.05636	-0.371868	0.710266	1	0.380423	0.537864	1	0.511514	0.475064	1	2.85869	0.0919629	1	6.7782	0.00970757	7.89744	3.2419	2.43605	0.0154548	-0.401649	2.43701	-0.164812	0.869207	-0.0998013	0.0776701	-1.28494	0.199847
Superior frontal sulcus	S.F.sup.	141.056	4.72529	29.8514	1.71938e-90	-1.1203	5.14429	-0.217776	0.827757	-1.77116	5.61155	-0.315628	0.752511	-0.650869	5.14892	-0.126409	0.899496	1	0.440172	0.507567	1	1.83029	0.177148	1.56503	0.341605	0.522309	1.56508	0.786124	0.57111	9.9662	3.85814	2.58316	0.0102789	-4.43679	3.04236	-1.45834	0.145828	-0.0725213	0.0973503	-0.744952	0.456903
Olfactory sulcus	S.Olf.	55.5936	1.44881	38.372	7.25379e-116	-0.139094	1.49312	-0.0931567	0.925843	-3.07656	1.63065	-1.8867	0.060196	-2.93745	1.51094	-1.94412	0.0528441	1.00001	0.0564517	0.812369	1.00007	0.0234571	0.878452	1.00001	2.18921	0.14006	1.00005	3.37857	0.0670614	1.50668	1.23564	1.21935	0.223698	1.52717	1.16281	1.31335	0.190101	0.0085853	0.0387832	0.221366	0.824962
Orbital sulcus	S.Or.	118.203	3.50652	33.7095	2.48983e-102	2.92482	3.69128	0.792359	0.428799	1.22869	4.03564	0.30446	0.760996	-1.75312	3.76971	-0.465054	0.642242	1	0.123058	0.725997	1	0.718151	0.39745	1.94847	0.922873	0.453224	1.94695	0.386202	0.688074	13.7716	3.10982	4.42841	1.34627e-05	-4.37949	2.44685	-1.78985	0.0745207	-0.178804	0.079587	-2.24664	0.0254149
Paracentral sulcus	S.p.C.	29.1795	2.18649	13.3454	4.97244e-31	-1.31595	2.26783	-0.580268	0.562257	-3.09792	2.56103	-1.20964	0.227562	-1.78198	2.37876	-0.749119	0.45449	1.24127	0.723578	0.525082	1	0.536833	0.464434	1	0.141523	0.707091	1	1.33874	0.248361	3.73555	1.87607	1.99116	0.0475527	-0.962196	1.45457	-0.661498	0.508903	-0.0956068	0.0470316	-2.03282	0.0431287
Inferior precentral sulcus	S.Pe.C.inf.	44.9484	2.43579	18.4533	1.1226e-50	-3.88066	2.61013	-1.48677	0.138173	-5.49286	2.86242	-1.91896	0.0559815	-1.6596	2.64534	-0.627369	0.530918	1	2.24998	0.134715	1	3.19289	0.0750143	1	2.04897	0.153397	1	0.0642897	0.800023	2.66223	2.194	1.21341	0.225969	0.123626	1.41914	0.0871134	0.930642	-0.0296013	0.0439119	-0.674106	0.500786
Intermediate precentral sulcus	S.Pe.C.inter.	55.2507	2.7427	20.1446	4.71343e-57	-0.690783	2.90236	-0.238008	0.812043	-3.47401	3.17471	-1.09428	0.274742	-2.78305	2.94963	-0.943526	0.346197	1	1.42478	0.233594	1	2.85761	0.0920168	1.00001	0.303014	0.58242	1.00226	1.24372	0.266324	6.5422	2.44187	2.67918	0.00780187	0.93133	1.86087	0.500482	0.617115	-0.0228194	0.0599414	-0.380694	0.703709
Marginal precentral sulcus	S.Pe.C.marginal.	23.5093	1.72509	13.6279	7.43449e-32	-2.26755	1.80346	-1.25733	0.209831	-1.44304	1.99494	-0.723349	0.470155	0.820611	1.8201	0.45086	0.65249	1	0.178873	0.672715	1	0.650683	0.420651	1	0.020815	0.885403	1	1.04691	0.30723	0.218677	1.51721	0.144131	0.885515	-0.599175	1.19822	-0.500055	0.617485	-0.0265697	0.0380747	-0.69783	0.485945
Median precentral sulcus	S.Pe.C.median.	28.6806	2.48179	11.5564	1.22635e-24	-0.375066	2.69228	-0.139311	0.889327	0.507899	2.89287	0.175569	0.860787	0.834979	2.68133	0.311405	0.755778	1	0.410224	0.522496	1	0.605148	0.437423	1	2.80529	0.0953187	1	1.06985	0.302076	-0.993277	2.02963	-0.489387	0.625036	-1.99562	1.60175	-1.2459	0.214076	0.0428081	0.0485743	0.881291	0.379085
Superior precentral sulcus	S.Pe.C.sup.	24.2744	1.98311	12.2406	7.27795e-28	2.59344	2.0932	1.23898	0.216393	2.32007	2.3297	0.995868	0.320177	-0.273362	2.15906	-0.126611	0.899339	1	0.275748	0.599919	1	1.29377	0.25633	1	1.08106	0.29936	1	5.56668e-05	0.994056	6.56528	1.76554	3.71856	0.000242162	0.519228	1.31832	0.393854	0.693989	0.055896	0.0417369	1.33925	0.18158
Inferior rostral sulcus	S.R.inf.	25.3647	2.69008	9.42898	5.34515e-18	0.858265	2.86435	0.299637	0.764731	-1.26533	3.08873	-0.40966	0.682446	-2.1206	2.78095	-0.762548	0.446534	1.2486	0.0469413	0.902667	1	0.146045	0.702705	1	0.309602	0.578477	1	0.0576595	0.810454	4.56249	2.27761	2.00319	0.0463575	-0.0213665	2.05108	-0.0104172	0.991698	-0.0475813	0.066975	-0.710434	0.478171
Frontal-Parietal junction
Central sulcus	S.C.	122.382	2.41924	50.5867	3.22847e-146	0.782612	2.58733	0.302478	0.762504	2.19338	2.82502	0.776413	0.438136	1.41079	2.60822	0.540901	0.588989	1	0.873845	0.350668	1	0.937539	0.333716	1	0.440729	0.507296	1	0.0642617	0.800062	12.1601	2.07442	5.86194	1.23878e-08	0.0921799	1.62416	0.0567555	0.954779	-0.0794371	0.0524617	-1.51419	0.131063
Paracentral lobule central sulcus	S.C.LPC.	-	-	-	-	-	-	-	-	-	-	-	-	-	-	-	-	-	-	-	-	-	-	-	-	-	-	-	-	-	-	-	-	-	-	-	-	-	-	-	-
Central sylvian sulcus	S.C.sylvian.	-	-	-	-	-	-	-	-	-	-	-	-	-	-	-	-	-	-	-	-	-	-	-	-	-	-	-	-	-	-	-	-	-	-	-	-	-	-	-	-
Parietal lobe
Retro central transverse ramus of the lateral fissure	F.C.L.r.retroC.tr.	17.675	1.83259	9.64478	1.51333e-18	3.21633	1.8582	1.73089	0.0848934	1.56416	2.08867	0.748878	0.454742	-1.65217	1.8775	-0.879982	0.379842	1	0.786383	0.376178	1	1.83724	0.176684	1	0.309181	0.578756	1	0.647518	0.421882	2.33428	1.55805	1.49821	0.135532	3.18842	1.39028	2.29337	0.0227842	-0.00890827	0.046412	-0.191939	0.847969
Intraparietal sulcus	F.I.P.	206.347	5.89362	35.0119	3.5593e-106	1.23944	6.347	0.19528	0.845311	-4.51543	6.92494	-0.652053	0.514883	-5.88517	6.38947	-0.921073	0.357776	1	0.492861	0.483217	1.90182	1.06864	0.265115	1.00001	0.118059	0.731398	1	2.03633	0.154651	20.8264	4.96914	4.19115	3.68868e-05	-3.06433	3.90811	-0.784096	0.433624	-0.279492	0.125778	-2.22211	0.0270473
Superior postcentral intraparietal superior sulcus	F.I.P.Po.C.inf.	78.851	3.20533	24.6	6.35626e-73	-7.47772	3.35882	-2.2263	0.0267633	-1.41096	3.67101	-0.384353	0.700999	6.00639	3.40857	1.76215	0.0790977	1.54253	0.358042	0.715047	1.72471	0.333823	0.734138	1	0.124407	0.724559	1	0.195944	0.658344	11.4689	2.83239	4.04919	6.60258e-05	-2.06408	2.30054	-0.897217	0.370348	-0.058928	0.0752976	-0.782602	0.4345
Primary intermediate ramus of the intraparietal sulcus	F.I.P.r.int.1	32.106	2.4459	13.1265	2.88163e-30	-3.65802	2.51729	-1.45316	0.147439	-1.30843	2.77261	-0.47191	0.637404	2.3496	2.52456	0.930698	0.352911	1	1.81473	0.179167	1	2.69478	0.10194	1	2.88414	0.090705	1	0.0355819	0.850536	-2.31562	2.11125	-1.0968	0.273787	-0.770105	1.77386	-0.434141	0.664562	-0.034919	0.0579398	-0.602677	0.547272
Secondary intermediate ramus of the intraparietal sulcus	F.I.P.r.int.2	22.9053	2.6089	8.77968	5.17989e-16	2.91423	2.69569	1.08107	0.280877	0.725012	3.00444	0.241313	0.809542	-2.18922	2.79481	-0.783314	0.434305	1	0.0288167	0.865369	1	0.212811	0.645039	1	0.00764105	0.930425	1	0.142462	0.706218	1.23893	2.32113	0.533763	0.594057	-0.214711	1.84031	-0.116671	0.907229	-0.0292704	0.0607309	-0.481968	0.630319
Sulcus of the supra-marginal gyrus	S.GSM.	-	-	-	-	-	-	-	-	-	-	-	-	-	-	-	-	-	-	-	-	-	-	-	-	-	-	-	-	-	-	-	-	-	-	-	-	-	-	-	-
Internal parietal sulcus	S.Pa.int.	60.687	4.46022	13.6063	7.10765e-33	4.6017	4.76373	0.965988	0.334864	5.35181	5.23103	1.02309	0.307127	0.773391	4.85361	0.159343	0.873511	1.00143	2.88276	0.0907145	1.00006	0.365491	0.545966	1.00017	0.0388943	0.843857	1.17655	0.243013	0.779497	6.26247	4.00578	1.56336	0.11907	2.50435	2.78608	0.89888	0.36947	-0.0326171	0.0882253	-0.369702	0.711877
Superior parietal sulcus	S.Pa.sup.	38.5926	3.08349	12.5159	8.99169e-28	-1.13025	3.1722	-0.3563	0.721942	-0.328604	3.76117	-0.0873677	0.930455	0.801664	3.48486	0.230042	0.818263	1.29182	0.168893	0.655317	1.00002	0.00579544	0.939426	1	0.0470767	0.828425	1	0.0269064	0.869851	2.52983	2.77632	0.911219	0.363131	-0.200076	2.32554	-0.0860344	0.931514	-0.0260495	0.0746541	-0.348936	0.727456
Transverse parietal sulcus	S.Pa.t.	-	-	-	-	-	-	-	-	-	-	-	-	-	-	-	-	-	-	-	-	-	-	-	-	-	-	-	-	-	-	-	-	-	-	-	-	-	-	-	-
Superior postcentral sulcus	S.Po.C.sup.	59.5605	2.83782	20.9881	3.40366e-60	-4.94177	2.97631	-1.66037	0.0979178	-5.09816	3.2522	-1.5676	0.118061	-0.156386	3.02059	-0.0517731	0.958745	1	0.156397	0.692786	1	0.628735	0.428465	1	0.0750797	0.784274	1	1.26523	0.26159	1.56085	2.50461	0.62319	0.533648	-0.318937	2.03228	-0.156936	0.875404	-0.106956	0.0665514	-1.60712	0.109112
Sub-parietal sulcus	S.s.P.	62.5735	3.26227	19.181	1.41978e-53	-0.912506	3.62502	-0.251724	0.801432	-4.86898	3.94825	-1.2332	0.218496	-3.99783	3.58801	-1.11422	0.266108	1.00001	0.022457	0.880986	1	0.4191	0.517897	1	1.89238	0.169991	1	0.781997	0.377263	8.53731	2.409	3.54392	0.000459099	-2.83828	2.09692	-1.35355	0.176931	-0.0769764	0.0671763	-1.14589	0.252783
Frontal-Temporal junction
Anterior lateral fissure	F.C.L.a.	76.6922	1.98876	38.5628	3.69989e-116	-0.478412	2.02204	-0.236598	0.813135	0.390315	2.21219	0.176438	0.860073	0.867879	2.04981	0.423394	0.672322	1	2.01364	0.156964	1.24846	1.8846	0.122983	1.84353	1.93624	0.235259	1.84265	0.87029	0.332342	4.55582	1.6866	2.70119	0.00731592	-1.85473	1.68715	-1.09933	0.272538	-0.0624666	0.0564432	-1.10672	0.269334
Parietal-Temporal junction
Posterior lateral fissure	F.C.L.p.	121.942	3.24306	37.6009	1.55755e-113	-2.07981	3.48175	-0.597347	0.550742	-1.90791	3.80141	-0.501896	0.616122	0.233147	3.52372	0.0661652	0.947292	1	0.0174068	0.895129	1.95523	1.28765	0.299404	1	0.270783	0.603204	1	0.843187	0.359248	10.8478	2.7927	3.88435	0.000127149	-2.62789	2.12664	-1.2357	0.217568	-0.0320226	0.0682282	-0.469345	0.639176
Anterior sub-central ramus of the lateral fissure	F.C.L.r.sc.ant.	-	-	-	-	-	-	-	-	-	-	-	-	-	-	-	-	-	-	-	-	-	-	-	-	-	-	-	-	-	-	-	-	-	-	-	-	-	-	-	-
Posterior sub-central ramus of the lateral fissure	F.C.L.r.sc.post.	-	-	-	-	-	-	-	-	-	-	-	-	-	-	-	-	-	-	-	-	-	-	-	-	-	-	-	-	-	-	-	-	-	-	-	-	-	-	-	-
Temporal lobe
Collateral fissure	F.Coll.	107.527	3.79521	28.3322	1.53437e-85	8.72316	3.9686	2.19805	0.0287357	7.95738	4.33352	1.83624	0.0673453	-0.737176	4.05646	-0.181729	0.855922	1.00001	0.00521432	0.942497	1.88329	1.65644	0.263803	1	2.0524	0.153043	1	0.533945	0.465543	13.3065	3.31936	4.00875	7.76786e-05	-5.7919	2.80056	-2.06812	0.0395144	-0.131814	0.0921689	-1.43013	0.153755
Anterior intralingual sulcus	S.Li.ant.	33.1697	2.25403	14.7157	1.161e-36	-1.43724	2.40073	-0.598668	0.549881	-4.03503	2.60154	-1.55101	0.122033	-2.70478	2.39202	-1.13075	0.259124	2.51138	3.76927	0.0414761	2.49438	2.54639	0.116216	2.37185	3.49347	0.0252106	1.47101	0.200121	0.756334	2.20961	1.92993	1.14491	0.253227	-0.4995	1.63403	-0.305687	0.760072	0.025883	0.0534334	0.484398	0.628484
Anterior occipito-temporal lateral sulcus	S.O.T.lat.ant.	64.8899	3.17154	20.4601	3.87442e-58	-2.0878	3.35607	-0.622096	0.534369	-2.0091	3.66387	-0.548356	0.583871	0.072402	3.40656	0.0212537	0.983058	1	0.567269	0.451959	1	1.02891	0.311265	1	0.0448602	0.832412	1	0.649333	0.421016	3.41848	2.78463	1.22762	0.220587	-2.49433	2.16696	-1.15107	0.250654	-0.135606	0.0703297	-1.92815	0.0548159
Internal occipito-temporal lateral sulcus	S.O.T.lat.int.	21.1892	2.62292	8.07847	3.72064e-14	4.12078	2.71924	1.51541	0.131044	0.87358	3.05208	0.286224	0.774965	-3.25035	2.84026	-1.14439	0.253657	1.91564	1.14989	0.256709	1.00005	0.336169	0.562639	1.66074	0.926714	0.498163	1.73028	1.94625	0.268275	5.01739	2.29386	2.18731	0.02973	2.92195	1.79331	1.62936	0.104609	0.00590369	0.0593803	0.0994217	0.92089
Median occipito-temporal lateral sulcus	S.O.T.lat.med.	33.9791	2.78446	12.2031	3.1648e-27	0.718177	2.77789	0.258534	0.796206	-3.21794	3.02498	-1.06379	0.288441	-3.93612	2.65475	-1.48267	0.139409	1	0.210902	0.646457	1	0.151403	0.697528	1.78172	0.739216	0.391393	1.78173	0.890104	0.288766	1.21508	2.25288	0.539347	0.590124	-0.756812	2.08661	-0.362699	0.717133	0.0186501	0.0712798	0.261647	0.793807
Posterior occipito-temporal lateral sulcus	S.O.T.lat.post.	56.0399	3.51276	15.9533	1.96469e-41	0.543583	3.73797	0.145422	0.88448	-1.99369	4.06575	-0.490364	0.624252	-2.52007	3.74951	-0.672107	0.502057	1	0.0659172	0.797562	1.67641	0.725528	0.322239	1	0.0472898	0.828004	1	1.96444	0.16212	-2.04403	2.88067	-0.709568	0.47855	-4.33142	2.62184	-1.65205	0.0996203	-0.129554	0.0867965	-1.49262	0.136637
Rhinal sulcus	S.Rh.	38.0506	1.82959	20.7973	6.05624e-59	-0.697792	1.85022	-0.37714	0.706352	-1.06104	2.00508	-0.529174	0.5971	-0.363248	1.82583	-0.19895	0.842445	1	0.103701	0.747671	1	0.0764489	0.782371	1	0.866111	0.352827	1	0.598665	0.439734	2.91767	1.51099	1.93097	0.0544857	-3.62726	1.52607	-2.37687	0.0181253	-0.0491202	0.0526889	-0.932268	0.351993
Anterior inferior temporal sulcus	S.T.i.ant.	112.466	4.47628	25.1249	8.32501e-75	-0.891365	4.79912	-0.185735	0.852782	-10.1796	5.23586	-1.94421	0.0528358	-9.28834	4.81669	-1.92836	0.0547846	1.5748	1.04659	0.479002	1	0.0323728	0.85734	1	0.197209	0.657314	1	0.463175	0.496687	12.3486	3.70706	3.33109	0.000976937	-5.91461	3.09683	-1.90989	0.0571321	-0.223896	0.100708	-2.22322	0.0269708
Posterior inferior temporal sulcus	S.T.i.post.	84.2589	4.19945	20.0643	9.50283e-57	0.417857	4.47455	0.0933853	0.925662	-1.09472	4.87645	-0.224492	0.822533	-1.62757	4.49446	-0.362129	0.71752	1	0.00629184	0.936834	2.17111	2.818	0.0798195	1	1.38756	0.239782	1	0.0355389	0.850604	5.39328	3.43166	1.57163	0.117128	5.80512	3.0856	1.88136	0.0609257	0.00315729	0.10139	0.0311399	0.975179
Polar temporal sulcus	S.T.pol.	68.077	4.05892	16.7722	1.2128e-44	1.43994	4.30503	0.334479	0.738259	-4.30961	4.69674	-0.917576	0.359601	-5.74957	4.33245	-1.32709	0.185518	1	0.126642	0.722198	1	3.85759	0.050473	1.00001	1.19424	0.275376	1.00006	0.657055	0.418293	8.74191	3.40619	2.56648	0.010774	6.34821	2.93053	2.16623	0.0311054	-0.185974	0.0961744	-1.93372	0.0541176
Superior temporal sulcus	S.T.s.	145.402	4.52624	32.1242	1.16111e-97	0.632341	4.77358	0.132467	0.894707	-6.5387	5.21421	-1.25402	0.210843	-7.15625	4.83224	-1.48094	0.139705	1	0.00989647	0.920826	1.19087	0.403111	0.655759	1	4.48648	0.0350115	1	8.68052	0.00347627	17.5605	3.95934	4.43522	1.30589e-05	-5.0279	3.19348	-1.57443	0.116476	-0.122421	0.10424	-1.17442	0.241189
Anterior terminal ascending branch of the STS	S.T.s.ter.asc.ant.	46.3583	3.05167	15.1911	1.27496e-38	7.10559	3.15649	2.25111	0.0251381	-1.87578	3.44597	-0.544342	0.586631	-8.98137	3.2306	-2.78009	0.00579485	1.00001	7.4543	0.00672108	1	4.34668	0.0379679	1	2.46029	0.117863	1	0.191373	0.662106	7.08253	2.65545	2.66717	0.00808518	-0.667573	2.41125	-0.276858	0.782089	-0.0197094	0.0801466	-0.245917	0.805923
Posterior terminal ascending branch of the STS	S.T.s.ter.asc.post.	48.5781	3.53964	13.724	2.39181e-33	1.02751	3.87108	0.265432	0.790866	-2.59562	4.23836	-0.612411	0.540748	-3.62312	3.86774	-0.936755	0.349667	1	0.380506	0.537818	1	0.81776	0.366589	1	0.989934	0.320591	1	0.0378675	0.845847	1.91734	2.6989	0.710414	0.47802	-2.01183	2.38988	-0.84181	0.40059	-0.0802316	0.0766006	-1.0474	0.29579
Parietal-Occipital junction
Parieto-occipital fissure	F.P.O.	63.2762	1.90593	33.1996	5.78044e-101	-0.491109	1.99102	-0.246662	0.805344	1.41648	2.17527	0.651177	0.515446	1.90759	2.02026	0.944228	0.345837	1	0.0699048	0.791663	1	0.503746	0.478427	1	0.947794	0.33109	1	3.32689	0.0691808	3.63483	1.67535	2.1696	0.0308462	2.09035	1.39698	1.49633	0.13565	-0.113383	0.0459681	-2.46655	0.0142184
Occipital lobe
Calcarine fissure	F.Cal.ant.-Sc.Cal.	91.4251	3.55153	25.7425	5.89381e-77	-1.6748	3.90359	-0.429041	0.668211	-0.899289	4.25905	-0.211148	0.83292	0.775506	3.90009	0.198843	0.842525	1.26715	1.78912	0.23725	1.00004	0.0694183	0.792386	1.00003	0.4649	0.495882	1.00002	0.239253	0.625115	12.1165	2.87073	4.2207	3.25932e-05	0.657539	2.16766	0.303341	0.761847	-0.0911937	0.0685434	-1.33045	0.184412
Occipital lobe	OCCIPITAL	206.114	5.78686	35.6176	4.23207e-108	0.562303	6.08778	0.0923659	0.926471	-5.97023	6.65301	-0.897374	0.370261	-6.53254	6.17906	-1.05721	0.291295	1	0.477126	0.490278	1	0.00419462	0.948405	1	0.851096	0.357007	1	1.19384	0.27546	21.0982	5.12213	4.11903	4.96328e-05	-10.752	4.06922	-2.64227	0.00868094	0.0613904	0.132716	0.46257	0.644018
Cuneal sulcus	S.Cu.	47.8831	3.22183	14.8621	1.52827e-37	3.06465	3.47453	0.882034	0.378488	-4.24752	3.79421	-1.11947	0.263863	-7.31218	3.49379	-2.09291	0.0372254	1.73802	0.669855	0.3844	1	0.744916	0.388804	1	0.0976826	0.754854	1	0.283664	0.594718	7.40416	2.7293	2.71284	0.00706939	0.668424	2.08574	0.320474	0.74884	0.0373507	0.0667836	0.55928	0.576402
Posterior intra-lingual sulcus	S.Li.post.	34.4166	2.41339	14.2607	4.64785e-35	5.94704	2.56959	2.3144	0.0213697	-1.03614	2.80114	-0.369899	0.711738	-6.98702	2.57273	-2.7158	0.00702361	1	0.00214818	0.963067	1	0.944527	0.331955	1	5.73466	0.0172907	1	2.81073	0.0947555	3.46862	2.05362	1.68903	0.0923264	0.195072	1.66161	0.117399	0.906628	0.0525248	0.0545274	0.963275	0.336241
Occipito-polar sulcus	S.O.p.	-	-	-	-	-	-	-	-	-	-	-	-	-	-	-	-	-	-	-	-	-	-	-	-	-	-	-	-	-	-	-	-	-	-	-	-	-	-	-	-
Cingulate
Subcallosal sulcus	S.Call.	95.5422	4.38412	21.7928	4.16673e-63	1.4571	4.76839	0.305574	0.760147	-0.183366	5.21066	-0.0351905	0.971952	-1.64045	4.79736	-0.341949	0.732636	1	1.15784	0.282805	1.00005	0.479195	0.489365	1.00001	0.47031	0.493396	1	2.1265	0.14585	9.83407	3.75428	2.61943	0.00926962	-2.25762	2.64206	-0.854492	0.393535	0.0502526	0.0831557	0.60432	0.546102
Insula
Insula	INSULA	-	-	-	-	-	-	-	-	-	-	-	-	-	-	-	-	-	-	-	-	-	-	-	-	-	-	-	-	-	-	-	-	-	-	-	-	-	-	-	-
Right hemisphere		3641.09	46.8327	77.7466	1.03912e-196	69.2059	54.7434	1.26419	0.207174	-43.3203	59.9493	-0.722615	0.470497	-112.526	54.0979	-2.08005	0.0383961	1	10.2963	0.00148181	1	0.530934	0.4668	1	0.475254	0.491129	1	2.23468	0.136028	352.145	33.6003	10.4804	5.14237e-22	-53.4343	15.7341	-3.39609	0.00077868	-0.720321	0.440455	-1.6354	0.103046
Frontal lobe
Anterior ramus of the lateral fissure	F.C.L.r.ant.	14.9708	1.49776	9.99543	4.84813e-20	2.85367	1.5961	1.7879	0.074989	2.09853	1.74133	1.20513	0.229279	-0.755134	1.61217	-0.468395	0.639905	2.03115	1.12634	0.289151	1	1.19558	0.275246	1	0.62274	0.43077	1	0.0754769	0.783748	1.14832	1.29509	0.88667	0.376099	-1.65364	0.997049	-1.65853	0.0984497	-0.0335972	0.0322345	-1.04227	0.29828
Ascending ramus of the lateral fissure	F.C.L.r.asc.	24.5583	1.59722	15.3757	5.1382e-39	-2.20975	1.72648	-1.27992	0.201642	-0.223574	1.86748	-0.119719	0.904792	2.00233	1.74359	1.1484	0.251795	1	2.87305	0.0911938	1	0.21068	0.646594	1.41336	0.165155	0.809677	1.40803	0.148168	0.689272	1.0509	1.3866	0.757896	0.449156	1.05315	1.06974	0.984488	0.325733	-0.0269035	0.0323635	-0.831293	0.406522
Diagonal ramus of the lateral fissure	F.C.L.r.diag.	-	-	-	-	-	-	-	-	-	-	-	-	-	-	-	-	-	-	-	-	-	-	-	-	-	-	-	-	-	-	-	-	-	-	-	-	-	-	-	-
Calloso-marginal anterior fissure	F.C.M.ant.	110.263	3.91102	28.193	3.38176e-85	-4.63004	4.13427	-1.11992	0.263672	-2.24759	4.51938	-0.497322	0.619337	2.38245	4.19843	0.567464	0.570837	1.00001	0.0465452	0.829341	1	0.0391796	0.843232	1	0.759418	0.384229	1	0.587176	0.444134	6.13125	3.46398	1.77	0.0777741	-3.05179	2.69883	-1.13078	0.259078	0.13066	0.0828511	1.57705	0.115871
Calloso-marginal posterior fissure	F.C.M.post.	96.8142	3.20327	30.2235	9.3389e-92	-6.8617	3.37668	-2.03208	0.0430534	-3.51444	3.69205	-0.951894	0.341941	3.34726	3.43499	0.974459	0.330638	1	0.239749	0.624756	1	0.126257	0.722602	1	0.285916	0.593258	1	0.051648	0.82038	5.21425	2.85922	1.82366	0.0692288	0.292765	2.22041	0.131852	0.895193	-0.0973152	0.0682574	-1.42571	0.155024
Inferior frontal sulcus	S.F.inf.	79.3796	4.09268	19.3955	2.36872e-54	-5.24416	4.47396	-1.17215	0.242095	-1.48089	4.88402	-0.303211	0.761946	3.76326	4.48516	0.839046	0.402133	1	0.118306	0.731127	1	0.707469	0.400977	1.22407	0.113475	0.894898	1.22398	1.20921	0.350834	6.59145	3.37194	1.9548	0.0515651	-2.68715	2.54764	-1.05476	0.292411	-0.00203813	0.0765611	-0.0266209	0.97878
Anterior inferior frontal sulcus	S.F.inf.ant.	57.2334	3.01625	18.975	8.17261e-53	0.895351	3.16953	0.282487	0.777771	-5.17856	3.46517	-1.49446	0.136139	-6.07391	3.22411	-1.8839	0.060575	1	0.817012	0.366803	1	2.50352	0.114678	1	1.64867	0.200161	1	0.044915	0.832311	0.647363	2.6851	0.241095	0.809652	2.6168	2.13143	1.22772	0.220544	-0.0607164	0.0656844	-0.924367	0.356061
Internal frontal sulcus	S.F.int.	111.28	6.01312	18.5062	4.70673e-51	-3.23114	6.59873	-0.489662	0.624743	-3.65933	7.20557	-0.507847	0.611946	-0.428154	6.61307	-0.0647436	0.948423	1	0.367401	0.544898	1	0.176002	0.675143	1.50906	0.522966	0.680331	1.50928	1.1944	0.412479	14.9101	4.95811	3.00721	0.00286714	1.10078	3.62835	0.303382	0.761816	-0.131531	0.108624	-1.21088	0.226925
Intermediate frontal sulcus	S.F.inter.	140.252	6.31352	22.2145	1.27003e-64	1.44123	6.9283	0.20802	0.835359	-10.0088	7.5667	-1.32274	0.18696	-11.45	6.94734	-1.64811	0.100408	1	7.21764	0.00763391	1	2.41773	0.121056	1	1.05479	0.305258	1	0.198905	0.655937	14.1961	5.24162	2.70834	0.00716245	-0.821802	3.77104	-0.217925	0.827641	-0.100192	0.11266	-0.88933	0.37456
Marginal frontal sulcus	S.F.marginal.	45.632	2.32307	19.6429	3.6633e-55	-0.171307	2.42349	-0.0706859	0.943697	0.82325	2.64906	0.310771	0.756199	1.01487	2.45563	0.413281	0.679708	1.87173	1.1267	0.346909	1.00036	2.06769	0.151534	1.00796	0.128676	0.728188	1.51171	3.20157	0.127448	3.58048	2.02871	1.76491	0.0786349	-2.94926	1.74847	-1.68677	0.0927266	-0.15965	0.0543327	-2.93837	0.00356528
Median frontal sulcus	S.F.median.	61.1552	4.60962	13.2669	9.74095e-32	3.31068	5.0825	0.651389	0.51531	3.13834	5.55169	0.565295	0.572309	-0.172337	5.09156	-0.0338476	0.973022	1	0.750438	0.387051	1	0.0179673	0.893463	1	0.0544172	0.815713	1	0.0150453	0.902462	5.05624	3.80848	1.32763	0.185342	-5.67333	2.66988	-2.12494	0.0344343	-0.0694538	0.0793712	-0.875051	0.382268
Orbital frontal sulcus	S.F.orbitaire.	26.4065	2.11626	12.4779	7.25939e-28	-2.4116	2.15971	-1.11663	0.265269	-2.10144	2.37648	-0.884269	0.377437	0.304706	2.18028	0.139755	0.888971	1.34319	0.210984	0.623155	1	0.843964	0.359188	1	0.339454	0.560691	1	0.129461	0.719309	4.19026	1.82046	2.30175	0.0222074	-1.06177	1.53333	-0.692459	0.48932	0.0231959	0.0467165	0.496524	0.61998
Polar frontal sulcus	S.F.polaire.tr.	57.5092	3.91662	14.6834	6.95089e-37	-2.35345	4.27796	-0.550135	0.58265	-2.20877	4.67028	-0.472942	0.63661	0.0980016	4.30276	0.0227764	0.981844	1	0.154149	0.69489	1.75941	2.30746	0.209859	1	0.123375	0.725658	1	2.95193	0.0868388	10.3019	3.26479	3.15545	0.00177084	-3.86122	2.41929	-1.59601	0.111574	-0.0425243	0.0726686	-0.585181	0.558881
Superior frontal sulcus	S.F.sup.	144.909	4.6497	31.1653	1.43387e-94	3.19432	4.94023	0.646593	0.518407	-1.89832	5.40462	-0.351241	0.725663	-5.05602	5.02533	-1.00611	0.315202	1	3.11521	0.0786166	1.39808	0.292726	0.541571	1.59986	1.52026	0.367202	1.59779	0.638181	0.595197	7.76843	4.18557	1.856	0.0644674	-6.54561	3.05495	-2.14262	0.0329757	-0.11519	0.0932662	-1.23507	0.217805
Olfactory sulcus	S.Olf.	59.6753	1.72655	34.5632	5.01818e-105	-2.4132	1.78149	-1.3546	0.176597	-3.97139	1.94794	-2.03877	0.042377	-1.56939	1.79367	-0.874963	0.382317	1	1.10409	0.294243	1	0.534237	0.465419	1	0.00051589	0.981902	1	0.561077	0.454434	0.517055	1.44821	0.35703	0.721328	-1.99341	1.41837	-1.40542	0.160963	-0.013489	0.0437744	-0.308147	0.758191
Orbital sulcus	S.Or.	109.767	3.53882	31.018	3.76018e-94	0.732018	3.87764	0.188779	0.850398	-1.37134	4.22871	-0.324293	0.74595	-2.14836	3.86634	-0.555658	0.578872	1	0.000310082	0.985969	1.72839	1.74465	0.302422	1	0.00210279	0.963457	1	0.983389	0.322187	12.8836	2.82922	4.55376	7.76339e-06	0.13518	2.27979	0.0592948	0.952758	-0.0371223	0.0685777	-0.541316	0.588705
Paracentral sulcus	S.p.C.	24.3599	2.00916	12.1244	7.07944e-27	2.19044	2.11404	1.03614	0.301146	2.91738	2.29349	1.27203	0.204556	0.726943	2.14716	0.33856	0.735228	1	0.0236759	0.877838	1	0.729425	0.393894	2.00852	1.76378	0.174106	2.00867	2.06083	0.129851	-0.456039	1.78084	-0.256081	0.798101	-1.49791	1.42578	-1.05059	0.294471	-0.124531	0.0439381	-2.83424	0.00497175
Inferior precentral sulcus	S.Pe.C.inf.	37.5325	1.92142	19.5338	1.07358e-54	-1.21001	2.02148	-0.598575	0.549927	-2.52659	2.20336	-1.1467	0.252457	-1.2894	2.04124	-0.631675	0.528102	1	0.14054	0.708021	1	0.000285241	0.986537	1	0.00108966	0.973693	1	0.00218504	0.96275	1.70556	1.70514	1.00024	0.318033	3.50398	1.35932	2.57775	0.0104419	-0.0191025	0.0420302	-0.454496	0.649814
Intermediate precentral sulcus	S.Pe.C.inter.	52.9822	2.91032	18.205	8.52086e-50	2.52227	3.01818	0.835694	0.404021	0.454998	3.32824	0.136708	0.891357	-2.06528	3.09918	-0.666397	0.505692	2.34652	3.86167	0.036023	1	0.647825	0.421555	1	0.267832	0.605188	1	0.0503831	0.822558	2.76747	2.57832	1.07336	0.284008	-3.96728	2.20662	-1.7979	0.073241	-0.0544916	0.0689508	-0.790298	0.430005
Marginal precentral sulcus	S.Pe.C.marginal.	27.6009	2.31498	11.9227	3.53534e-26	-0.824413	2.43816	-0.338129	0.735553	4.79068	2.65901	1.80168	0.0728179	5.68282	2.44342	2.32576	0.0208457	1.40283	0.0939825	0.91433	2.06077	1.9963	0.170424	1	0.596148	0.440789	1	0.26406	0.607806	0.748687	2.08316	0.359399	0.719604	-3.00827	1.70507	-1.7643	0.0789194	-0.0252219	0.0566615	-0.445132	0.656615
Median precentral sulcus	S.Pe.C.median.	27.7377	2.14973	12.9028	3.12516e-29	-3.28963	2.21457	-1.48545	0.138748	-1.59512	2.47697	-0.643979	0.520209	1.69452	2.30321	0.735721	0.462625	1	0.213175	0.644712	1	0.327752	0.567526	1	0.00279558	0.957877	1	0.425705	0.514734	3.96141	1.89257	2.09314	0.0373959	0.163777	1.50765	0.108631	0.913587	0.0502672	0.0450763	1.11516	0.265908
Superior precentral sulcus	S.Pe.C.sup.	30.5631	2.45971	12.4255	1.9495e-28	1.79581	2.61414	0.68696	0.492686	1.19757	2.84818	0.42047	0.67447	-0.625032	2.62211	-0.23837	0.811772	1.88556	1.14925	0.33558	1	0.520522	0.471232	1	0.886447	0.347268	1	0.0910676	0.763054	4.22647	2.19619	1.92446	0.0553286	-0.000807418	1.59208	-0.000507148	0.999596	-0.00842672	0.0479847	-0.175613	0.860727
Inferior rostral sulcus	S.R.inf.	25.2652	2.66528	9.47937	3.26673e-18	1.69234	2.7572	0.613787	0.539961	6.76266	3.05114	2.21644	0.0276383	5.07033	2.85273	1.77736	0.0768276	1	7.31781e-05	0.993183	1	0.00127972	0.971494	2.44068	3.65404	0.0130708	2.44068	3.65391	0.0130189	4.88393	2.35863	2.07067	0.0395035	1.09458	2.01026	0.544498	0.586625	-0.0170476	0.0662207	-0.257436	0.797072
Frontal-Parietal junction
Central sulcus	S.C.	126.049	2.30454	54.6961	2.48029e-154	-3.19078	2.53941	-1.2565	0.20995	-4.12515	2.7748	-1.48665	0.1382	-0.951449	2.55046	-0.373049	0.709386	1	2.62925	0.106002	1.82034	1.37846	0.165462	2.66459	2.89757	0.0251542	2.57313	1.1244	0.266338	10.3455	1.92653	5.37001	1.62209e-07	-2.1878	1.31549	-1.6631	0.0973777	0.029295	0.0391627	0.748033	0.455049
Paracentral lobule central sulcus	S.C.LPC.	-	-	-	-	-	-	-	-	-	-	-	-	-	-	-	-	-	-	-	-	-	-	-	-	-	-	-	-	-	-	-	-	-	-	-	-	-	-	-	-
Central sylvian sulcus	S.C.sylvian.	-	-	-	-	-	-	-	-	-	-	-	-	-	-	-	-	-	-	-	-	-	-	-	-	-	-	-	-	-	-	-	-	-	-	-	-	-	-	-	-
Parietal lobe
Retro central transverse ramus of the lateral fissure	F.C.L.r.retroC.tr.	21.2525	2.03371	10.4501	5.53331e-21	2.88498	2.17016	1.32938	0.185111	0.745907	2.39546	0.311384	0.755806	-2.13907	2.31665	-0.923347	0.356847	1	1.15774	0.283124	1	0.845318	0.358896	1	0.470813	0.493342	1	2.69118	0.102347	0.358405	1.86049	0.19264	0.84742	0.990878	1.56304	0.633942	0.526783	3.98326e-05	0.0483314	0.000824156	0.999343
Intraparietal sulcus	F.I.P.	205.735	6.37752	32.2594	5.21583e-98	10.0238	7.01682	1.42855	0.154209	9.32174	7.65575	1.21761	0.22436	-0.699923	7.00928	-0.0998565	0.920527	1.6061	0.360463	0.613555	1	0.420697	0.517103	1	0.518896	0.471893	1.00002	0.0254821	0.873303	25.0209	5.03381	4.97057	1.14285e-06	4.5104	4.0357	1.11762	0.264651	-0.226468	0.121807	-1.85923	0.0640058
Superior postcentral intraparietal superior sulcus	F.I.P.Po.C.inf.	69.256	3.04614	22.7357	1.84562e-66	2.79933	3.21655	0.870292	0.384859	-4.15953	3.51403	-1.18369	0.237501	-6.95885	3.25395	-2.13859	0.0333026	1	0.799301	0.372041	1	0.16256	0.687107	1.30427	0.156792	0.669412	1.30412	0.610687	0.369119	3.11389	2.62461	1.18642	0.236425	-1.28415	2.189	-0.586638	0.557902	-0.0481679	0.0673505	-0.715182	0.475071
Primary intermediate ramus of the intraparietal sulcus	F.I.P.r.int.1	25.3603	2.71115	9.35407	5.69229e-18	1.66259	2.85171	0.583017	0.56042	-0.187594	3.18558	-0.0588885	0.953089	-1.85056	2.89672	-0.638847	0.523522	2.02728	1.53257	0.248824	1	0.000635062	0.979916	1	0.655728	0.418861	1.00007	0.788163	0.375516	2.85759	2.37571	1.20284	0.230205	1.45232	1.84169	0.78858	0.431123	-0.00625727	0.0570071	-0.109763	0.912688
Secondary intermediate ramus of the intraparietal sulcus	F.I.P.r.int.2	-	-	-	-	-	-	-	-	-	-	-	-	-	-	-	-	-	-	-	-	-	-	-	-	-	-	-	-	-	-	-	-	-	-	-	-	-	-	-	-
Internal parietal sulcus	S.Pa.int.	65.6999	3.8496	17.0667	1.07548e-45	3.9956	4.09557	0.97559	0.330081	-3.47504	4.48506	-0.774803	0.439088	-7.47058	4.17006	-1.79148	0.074259	1.00001	0.0511848	0.821179	1.00001	0.579628	0.447073	1.00027	0.395104	0.530298	1.00078	0.00674187	0.936135	4.60871	3.46856	1.32871	0.184988	-4.34881	2.50191	-1.73819	0.0832383	-0.07664	0.0758738	-1.0101	0.31329
Superior parietal sulcus	S.Pa.sup.	38.4418	3.20534	11.9931	1.9336e-26	5.42865	3.3072	1.64146	0.101969	-1.92978	3.7256	-0.517978	0.604935	-7.34003	3.50648	-2.09328	0.0373421	1	1.30725	0.253996	1	0.00406482	0.949217	1	0.0823781	0.774341	1	0.135435	0.713177	5.10391	2.87673	1.77421	0.0772553	0.155472	2.31629	0.067121	0.946539	0.022776	0.0735634	0.30961	0.757117
Transverse parietal sulcus	S.Pa.t.	24.1409	2.92516	8.25286	2.4629e-14	-2.04754	3.06388	-0.668284	0.504757	-1.49242	3.44566	-0.433131	0.665407	0.496852	3.25427	0.152677	0.878813	2.5642	1.31297	0.305066	1.9648	0.446305	0.613953	1	0.29644	0.586759	1.00003	0.33542	0.563166	0.649025	2.55828	0.253696	0.800003	3.27309	2.11653	1.54644	0.12365	0.0329693	0.0682632	0.482974	0.629666
Superior postcentral sulcus	S.Po.C.sup.	39.8277	2.79479	14.2507	3.93079e-35	-0.273706	2.97995	-0.0918491	0.926883	2.73756	3.24103	0.844656	0.399014	3.01118	2.98842	1.00761	0.314498	1.00025	1.27479	0.25987	1.00145	1.75585	0.185812	1.00003	1.22199	0.269903	1	0.0221841	0.881705	7.38623	2.27737	3.24332	0.00132249	0.681283	2.07256	0.328716	0.742613	-0.00731202	0.062918	-0.116215	0.907564
Sub-parietal sulcus	S.s.P.	50.7928	3.01946	16.8218	8.35636e-45	7.21454	3.20679	2.24977	0.0252123	3.96244	3.50185	1.13153	0.258767	-3.25212	3.23295	-1.00593	0.315286	1.00065	2.21937	0.13721	1	0.190422	0.662893	1.5524	0.144646	0.756527	1.55066	0.347292	0.530677	8.99723	2.54056	3.54144	0.000463392	-1.17277	2.17229	-0.539876	0.589696	0.00980287	0.0666179	0.147151	0.883115
Frontal-Temporal junction
Anterior lateral fissure	F.C.L.a.	84.7846	2.15871	39.2755	5.92091e-118	-2.57375	2.28336	-1.12717	0.260603	-0.184626	2.49496	-0.0739995	0.941062	2.38912	2.30015	1.03868	0.299821	1.82791	0.765567	0.443923	1	0.0134848	0.907637	1.90845	1.37027	0.292705	1.9084	1.55482	0.255037	2.54556	1.79726	1.41635	0.157748	-4.22187	1.60659	-2.62785	0.00905122	-0.10913	0.0495316	-2.20324	0.0283657
Parietal-Temporal junction
Posterior lateral fissure	F.C.L.p.	105.036	2.51127	41.8259	8.62218e-125	-0.380123	2.72544	-0.139472	0.889174	-0.253534	2.97867	-0.0851166	0.932228	0.126586	2.74211	0.0461637	0.963212	2.26294	3.19271	0.0422969	1	0.600424	0.439047	1	0.0909749	0.763158	1	1.26947	0.260797	8.73331	2.12537	4.10907	5.17569e-05	-2.00118	1.57359	-1.27173	0.20449	-0.0124005	0.0480859	-0.257882	0.796681
Anterior sub-central ramus of the lateral fissure	F.C.L.r.sc.ant.	-	-	-	-	-	-	-	-	-	-	-	-	-	-	-	-	-	-	-	-	-	-	-	-	-	-	-	-	-	-	-	-	-	-	-	-	-	-	-	-
Posterior sub-central ramus of the lateral fissure	F.C.L.r.sc.post.	-	-	-	-	-	-	-	-	-	-	-	-	-	-	-	-	-	-	-	-	-	-	-	-	-	-	-	-	-	-	-	-	-	-	-	-	-	-	-	-
Temporal lobe
Collateral fissure	F.Coll.	103.39	4.00653	25.8054	4.14183e-77	8.55881	4.28018	1.99964	0.0464713	5.12538	4.68177	1.09475	0.274532	-3.29148	4.38446	-0.750714	0.453434	1.00003	0.413503	0.520722	1.83704	0.578382	0.489286	1	0.873105	0.350874	1.00001	1.94399	0.164302	13.6779	3.60415	3.79505	0.000179701	1.11332	2.55862	0.435124	0.663796	-0.0812386	0.0776591	-1.04609	0.296389
Anterior intralingual sulcus	S.Li.ant.	23.6848	1.78864	13.2418	4.62301e-31	0.015118	1.89734	0.00796803	0.993648	-1.32565	2.07729	-0.638164	0.523918	-1.34077	1.92572	-0.696246	0.486885	1	0.382042	0.537043	1	0.612551	0.434527	1	0.424437	0.515296	1	0.00488751	0.944318	1.4607	1.50733	0.969064	0.333397	1.0071	1.32358	0.760892	0.447398	0.0979462	0.0397212	2.46584	0.0143029
Anterior occipito-temporal lateral sulcus	S.O.T.lat.ant.	63.887	3.11827	20.4879	2.63231e-58	-1.0155	3.43491	-0.295641	0.767716	-0.464694	3.74806	-0.123983	0.901415	0.550805	3.42923	0.160621	0.872504	1	0.00609201	0.937842	1	1.08385	0.298706	1	0.256984	0.612584	1	0.251675	0.61628	4.67967	2.48362	1.88422	0.060536	-1.61497	1.91113	-0.845033	0.398789	-0.0496967	0.0573642	-0.866337	0.387022
Internal occipito-temporal lateral sulcus	S.O.T.lat.int.	-	-	-	-	-	-	-	-	-	-	-	-	-	-	-	-	-	-	-	-	-	-	-	-	-	-	-	-	-	-	-	-	-	-	-	-	-	-	-	-
Median occipito-temporal lateral sulcus	S.O.T.lat.med.	29.9471	2.56923	11.6561	3.40208e-25	3.21305	2.70515	1.18775	0.2361	0.303923	2.96502	0.102503	0.918443	-2.90913	2.71957	-1.0697	0.285824	1	0.19281	0.660981	1	0.0080126	0.928749	1	0.721	0.396659	1	0.715521	0.398456	2.67641	2.26851	1.17981	0.239237	-0.0988828	1.81196	-0.0545722	0.956524	0.00306894	0.0545545	0.0562545	0.955186
Posterior occipito-temporal lateral sulcus	S.O.T.lat.post.	63.9506	3.64908	17.5251	3.15169e-47	-5.56835	3.89577	-1.42933	0.153999	-4.98769	4.27718	-1.16612	0.244538	0.525737	3.95501	0.132929	0.894343	2.11387	1.08415	0.269437	1.535	0.262266	0.590286	1	1.72482	0.190127	1	0.607906	0.43622	-0.431812	3.20279	-0.134824	0.892846	-0.410416	2.4074	-0.170481	0.864752	-0.0201114	0.0745042	-0.269936	0.787404
Rhinal sulcus	S.Rh.	32.898	2.09614	15.6946	5.28448e-40	0.845886	2.15818	0.391943	0.695406	-0.751139	2.36426	-0.317706	0.750951	-1.597	2.18067	-0.732344	0.464587	1.00002	0.0211793	0.884428	1.00001	0.035691	0.850305	1.00001	1.10239	0.294672	1.00001	0.972851	0.324845	2.44202	1.78785	1.3659	0.173095	-2.72045	1.62816	-1.67088	0.0958922	-0.036821	0.0492264	-0.747992	0.455109
Anterior inferior temporal sulcus	S.T.i.ant.	91.2645	4.08108	22.3628	4.16862e-65	1.33887	4.30305	0.311144	0.755914	-3.4033	4.70494	-0.723346	0.47005	-4.7469	4.36837	-1.08665	0.278092	1.59141	0.758792	0.581897	1	2.17349	0.141492	1	1.82611	0.177641	1	0.000126804	0.991054	15.9714	3.57702	4.465	1.14744e-05	-7.19961	2.88606	-2.49462	0.0131649	-0.147298	0.0892626	-1.65016	0.0999908
Posterior inferior temporal sulcus	S.T.i.post.	105.872	5.14695	20.5699	1.63293e-58	0.631903	5.73075	0.110265	0.912276	-4.44263	6.26447	-0.709179	0.478786	-5.08393	5.73031	-0.887201	0.37571	1.95206	2.40487	0.066212	1	0.0614549	0.804388	2.4065	1.33787	0.457744	2.39717	1.21498	0.511393	11.5	4.20981	2.73173	0.00668852	-0.125208	2.7712	-0.0451817	0.963994	0.0711054	0.082734	0.859447	0.390807
Polar temporal sulcus	S.T.pol.	66.6304	4.52483	14.7255	5.33138e-37	6.88234	4.78092	1.43954	0.151079	-2.31289	5.2239	-0.442752	0.658276	-9.03131	4.86486	-1.85644	0.0644055	1	0.000123618	0.991137	2.13761	1.03255	0.279194	1	0.106041	0.744934	1	0.798504	0.372282	5.16177	4.057	1.27231	0.204285	3.19867	3.09643	1.03302	0.30246	-0.173861	0.0962927	-1.80555	0.0720301
Superior temporal sulcus	S.T.s.	122.111	3.79075	32.2128	7.52918e-98	5.7818	3.95558	1.46168	0.14491	-1.19553	4.32725	-0.27628	0.78253	-6.97733	4.0243	-1.7338	0.0840151	1.71008	0.585508	0.559901	1	2.17281	0.141554	1.00021	0.0484846	0.82594	1	3.17618	0.0757653	12.4148	3.35601	3.69929	0.000258553	-1.81772	2.78157	-0.653486	0.51396	-0.00770879	0.086521	-0.0890974	0.929066
Anterior terminal ascending branch of the STS	S.T.s.ter.asc.ant.	56.1855	4.11	13.6704	5.60436e-33	4.0825	4.33185	0.942438	0.346776	0.244364	4.71256	0.0518537	0.958682	-4.00316	4.38221	-0.913503	0.361759	1	0.0819578	0.774872	2.57746	1.29726	0.167703	1.80662	0.790839	0.401495	1.87445	1.50068	0.154706	5.40437	3.61844	1.49356	0.136409	-4.27993	3.01175	-1.42108	0.156401	-0.090896	0.0929365	-0.978043	0.328892
Posterior terminal ascending branch of the STS	S.T.s.ter.asc.post.	70.9649	4.07861	17.3993	7.70173e-47	0.849546	4.44494	0.191127	0.848561	-4.995	4.85234	-1.0294	0.304155	-5.76781	4.43271	-1.30119	0.194229	1.98646	2.01302	0.115749	1.99142	2.63976	0.0624174	1	0.544244	0.46128	1	0.817074	0.36679	3.42863	3.2041	1.07008	0.285481	-3.44066	2.72081	-1.26457	0.207047	-0.0839054	0.082753	-1.01393	0.311469
Parietal-Occipital junction
Parieto-occipital fissure	F.P.O.	62.5656	2.17578	28.7555	4.89367e-87	-0.278413	2.25077	-0.123697	0.901641	1.51317	2.46071	0.614932	0.53908	1.79158	2.28973	0.782442	0.434591	1	0.0101655	0.919761	1	0.206017	0.650245	1	0.104544	0.746676	1	0.013146	0.908798	2.18134	1.9129	1.14033	0.255084	-0.483798	1.67516	-0.288807	0.772935	-0.00943026	0.0520149	-0.181299	0.856259
Occipital lobe
Calcarine fissure	F.Cal.ant.-Sc.Cal.	89.9639	2.66158	33.8009	1.47584e-102	1.22915	2.8312	0.434143	0.664507	-1.81784	3.09298	-0.58773	0.557171	-3.04699	2.85882	-1.06582	0.287393	1	0.164307	0.68552	1	0.224171	0.636236	2.20619	0.720205	0.394354	2.2062	0.41935	0.539734	11.1048	2.27348	4.88449	1.71749e-06	0.697966	1.85979	0.375292	0.707718	-0.0537538	0.0569962	-0.943112	0.346409
Occipital lobe	OCCIPITAL	219.672	6.80298	32.2906	3.34219e-98	-1.98095	7.22255	-0.274272	0.78407	-0.978448	7.90015	-0.123852	0.901518	1.0025	7.34842	0.136424	0.891581	1	0.979378	0.323175	1	1.79328	0.181573	1	2.05919	0.152364	1	0.0453684	0.831478	33.6262	6.11008	5.50339	8.17731e-08	-9.09197	4.50024	-2.02033	0.0442653	-0.19622	0.137394	-1.42816	0.15432
Cuneal sulcus	S.Cu.	54.6531	3.78227	14.4498	5.52535e-36	-4.04066	4.16511	-0.97012	0.332799	-3.81483	4.54484	-0.839377	0.401953	0.235848	4.15208	0.0568024	0.954742	2.31612	0.781452	0.606047	1.0002	0.7301	0.393576	1.01058	0.523626	0.475508	1	0.000400638	0.98406	3.78517	2.96562	1.27635	0.202858	-2.08018	2.38725	-0.871368	0.384277	0.0223481	0.0724009	0.308672	0.757794
Posterior intra-lingual sulcus	S.Li.post.	41.1475	2.4924	16.5092	1.50248e-43	0.705381	2.69411	0.261823	0.793645	-1.23088	2.94389	-0.418114	0.676175	-1.93626	2.69963	-0.71723	0.473813	1.95917	1.36859	0.291818	1	0.513269	0.474307	1	1.75494	0.186307	1	0.557405	0.455917	12.5753	1.98584	6.3325	9.23775e-10	-2.61318	1.7315	-1.5092	0.132343	0.0866522	0.0532761	1.62648	0.104942
Occipito-polar sulcus	S.O.p.	29.4038	2.60107	11.3045	6.55345e-24	0.875941	2.68012	0.326829	0.744091	2.4147	2.87303	0.84047	0.401506	1.53875	2.59799	0.592286	0.554233	1	0.0324678	0.857162	1	0.0941407	0.759252	1	0.439443	0.508047	1	1.21947	0.270604	0.454618	2.08158	0.218401	0.827308	0.351276	1.7671	0.198787	0.842603	0.0387219	0.0531799	0.728131	0.467264
Cingulate
Subcallosal sulcus	S.Call.	113.014	3.43442	32.9063	6.53149e-100	8.27679	3.66908	2.25582	0.0248268	-1.24362	4.00588	-0.310448	0.756443	-9.57199	3.69123	-2.59317	0.00999322	1	0.285098	0.593788	1	0.021565	0.883353	1	0.187787	0.665087	1	0.419883	0.51751	9.85905	2.92013	3.37624	0.000835143	0.120818	2.36653	0.0510529	0.959319	0.0448905	0.0721757	0.621961	0.534456
Insula
Insula	INSULA	-	-	-	-	-	-	-	-	-	-	-	-	-	-	-	-	-	-	-	-	-	-	-	-	-	-	-	-	-	-	-	-	-	-	-	-	-	-	-	-
BDo = bipolar disorder offspring, Co = controls, edf = estimated degrees of freedom, SE = standard error, SZo = schizophrenia offspring.
bold = significant before false discovery rate (FDR) correction; bold* = significant after FDR correction. FDR correction was applied on all sulci at once, once for the group comparisons, once for the group*age comparisons, and once for the age effect in controls.
aGeneralized additive mixed models were run for each brain measure with group, sex, scanner and Euler number (for left or right hemisphere depending on region) as fixed effects, age as a smooth term (k = 4), the interaction between smoothed age and group (ordered), and subject and family as random effects. The statistics (edf, F and p) of the Age x Group interactions represent those of the differ…
bAnalyses run with control offspring as reference group.
cAnalyses run with bipolar disorder offspring as reference group.

## Sheet: S5 (width, GAMM)
Supplemental Table S5. Group and Group*Age effects from the generalized additive mixed-effects model analyses on sulcal width (in millimeters)a
Region		Interceptb				BDo versus Cob				SZo versus Cob				SZo versus BDoc				Age in Cob			Age x BDo versus Cob			Age x SZo versus Cob			Age x SZo versus BDoc			Sexb				Scannerb				Euler numberb
Full name	Abbreviation	β	SE	t	p	β	SE	t	p	β	SE	t	p	β	SE	t	p	edf	F	p	edf	F	p	edf	F	p	edf	F	p	β	SE	t	p	β	SE	t	p	β	SE	t	p
Whole brain		1.40956	0.0261993	53.8016	3.28331e-153	-0.00239256	0.0290532	-0.0823512	0.934424	0.0301973	0.0316789	0.953231	0.341265	0.0321366	0.0288905	1.11236	0.266904	1.00002	15.5834	9.92083e-05	1	0.507026	0.477	1.13679	0.0693694	0.922095	1.14579	0.892131	0.400524	-0.0140669	0.0207639	-0.677468	0.498647	0.0181272	0.0154817	1.17088	0.242605	-0.00134727	0.000268767	-5.01278	9.33715e-07
Left hemisphere		1.42397	0.0280487	50.7676	5.7551e-146	-0.00414192	0.0305633	-0.135519	0.892296	0.0431984	0.0333402	1.29569	0.196118	0.0471388	0.0304757	1.54677	0.123015	1.82306	11.8103	0.000187829	1	0.446053	0.504748	2.34301	0.435161	0.491024	2.36987	0.31248	0.638515	0.00132968	0.0228161	0.0582782	0.953567	0.0251274	0.0180399	1.39288	0.164727	-0.00137628	0.000576776	-2.38617	0.0176691
Frontal lobe
Anterior ramus of the lateral fissure	F.C.L.r.ant.	1.14689	0.046177	24.8367	1.05583e-70	0.00729498	0.0500923	0.145631	0.884325	0.00905342	0.0532336	0.17007	0.865087	0.00163872	0.0512497	0.0319752	0.974516	1	19.8013	1.29616e-05	1	0.479667	0.489189	1.00003	8.46753	0.00392698	1	5.86078	0.0161645	-0.0738357	0.0414039	-1.7833	0.0756987	0.195415	0.0319901	6.10861	3.63242e-09	-0.0019965	0.00103924	-1.92112	0.0558058
Ascending ramus of the lateral fissure	F.C.L.r.asc.	1.24514	0.0533108	23.3562	4.60722e-68	0.00469358	0.0575587	0.0815441	0.935067	-0.0212655	0.0628282	-0.338471	0.735259	-0.0259595	0.0568245	-0.456837	0.648137	1	13.0029	0.000367615	1.00006	1.53092	0.216989	1	6.70308	0.0101203	1	2.92095	0.0885285	-0.0269873	0.0388713	-0.694274	0.488078	0.144304	0.0397492	3.63037	0.000335617	-0.00211156	0.00129668	-1.62843	0.104542
Diagonal ramus of the lateral fissure	F.C.L.r.diag.	-	-	-	-	-	-	-	-	-	-	-	-	-	-	-	-	-	-	-	-	-	-	-	-	-	-	-	-	-	-	-	-	-	-	-	-	-	-	-	-
Calloso-marginal anterior fissure	F.C.M.ant.	1.17704	0.0623713	18.8716	2.89393e-52	0.000704254	0.0637081	0.0110544	0.991188	0.0329398	0.0696781	0.472743	0.636755	0.0314069	0.0645691	0.486407	0.627048	1.00015	7.6233	0.00613004	2.28846	1.9591	0.283461	2.75519	2.73162	0.0280753	2.56613	2.43695	0.039279	-0.0188646	0.0542583	-0.347682	0.728333	0.00392738	0.0509278	0.0771166	0.938584	-0.00135015	0.00169522	-0.796446	0.426429
Calloso-marginal posterior fissure	F.C.M.post.	1.14919	0.0554778	20.7144	4.36551e-59	0.093328	0.0595413	1.56745	0.118102	0.0831565	0.0649145	1.28102	0.201214	-0.0101716	0.0595448	-0.170822	0.864483	1	2.92579	0.0882477	1	0.00563374	0.940221	2.64577	1.73854	0.0860643	2.64577	1.77371	0.0825454	0.0665259	0.0437165	1.52176	0.129162	0.0304512	0.0406698	0.748741	0.454622	0.00125536	0.00133385	0.941152	0.347412
Inferior frontal sulcus	S.F.inf.	1.37225	0.0541733	25.3307	1.93937e-75	-0.043569	0.0575102	-0.757587	0.449314	-0.016191	0.0628089	-0.257783	0.796758	0.0273779	0.0579909	0.472107	0.637206	2.29141	6.11749	0.00109613	1	0.00775676	0.929881	1	0.662445	0.416366	1	0.661878	0.416565	0.0332006	0.0463382	0.716484	0.47427	0.119487	0.037843	3.15745	0.00175948	-0.00168773	0.00123191	-1.37001	0.171744
Anterior inferior frontal sulcus	S.F.inf.ant.	1.36065	0.0622696	21.8509	6.2856e-62	0.04573	0.0658611	0.694339	0.488059	0.0177906	0.0718301	0.247676	0.804571	-0.0279394	0.0672564	-0.415416	0.678163	1	6.43447	0.0117499	1	1.14446	0.285657	2.55838	0.915172	0.298921	2.55838	0.787715	0.347303	-0.0141726	0.0552802	-0.256377	0.797853	0.218936	0.0446059	4.90824	1.58158e-06	-0.00400114	0.00144722	-2.7647	0.00608498
Internal frontal sulcus	S.F.int.	1.61019	0.0570582	28.2202	3.91136e-85	0.0575621	0.0605504	0.950648	0.342575	0.0457409	0.0661426	0.691549	0.489774	-0.0118213	0.0611146	-0.193429	0.846758	2.1936	9.99074	2.68391e-05	1	0.738542	0.390838	1	0.856599	0.355461	1	0.0206574	0.885817	-0.0204193	0.0491189	-0.415711	0.677929	-0.00476818	0.0396096	-0.120379	0.904266	-0.0038531	0.00128768	-2.99227	0.00300737
Intermediate frontal sulcus	S.F.inter.	1.65709	0.0501238	33.0599	4.01037e-100	-0.00958321	0.0530644	-0.180596	0.856812	0.0591644	0.0578955	1.02192	0.307677	0.0687453	0.0532114	1.29193	0.197414	1	8.42814	0.00397914	1.82967	2.24106	0.1978	2.66312	2.19502	0.0496035	2.6399	1.70254	0.0907026	-0.0604896	0.04178	-1.44781	0.148755	0.0729718	0.0369403	1.9754	0.0491762	-0.00326638	0.00121264	-2.69361	0.00748205
Marginal frontal sulcus	S.F.marginal.	1.40421	0.0598378	23.467	1.26882e-68	0.0507721	0.0613269	0.827893	0.408422	0.228351	0.0668165	3.41758	0.000723582	0.177579	0.0616827	2.87891	0.00429179	2.07694	2.88942	0.0472457	1	0.00129175	0.971356	1	0.754126	0.385901	1.00003	1.03044	0.310907	0.0248243	0.0512562	0.484319	0.62853	0.315627	0.0482274	6.54457	2.75281e-10	-0.00405841	0.00160842	-2.52323	0.0121704
Median frontal sulcus	S.F.median.	2.66804	0.117777	22.6534	5.48464e-66	0.0652139	0.129028	0.505425	0.613646	0.0429388	0.140817	0.304926	0.760643	-0.0222751	0.128318	-0.173592	0.862308	1.46941	0.261022	0.56809	1	0.00923732	0.923502	1	0.231351	0.630887	1	0.399508	0.527843	0.0601738	0.0943198	0.637976	0.523995	0.0912485	0.0713784	1.27838	0.202144	-0.00169632	0.00225703	-0.751572	0.452921
Orbital frontal sulcus	S.F.orbitaire.	1.39203	0.11207	12.421	6.84643e-28	0.0474012	0.120243	0.394212	0.693762	0.379641	0.129032	2.94223	0.00356576	0.338399	0.117672	2.87579	0.0043766	1.402	1.00835	0.228923	2.5369	1.86013	0.334986	1.95628	0.49651	0.56664	1.00091	0.121225	0.728214	-0.0756628	0.0894929	-0.845461	0.398665	0.212241	0.0748525	2.83546	0.00495177	-0.00343341	0.00259372	-1.32374	0.186802
Polar frontal sulcus	S.F.polaire.tr.	1.89805	0.0841132	22.5654	1.87067e-65	0.208965	0.0891445	2.34411	0.0197571	0.182539	0.097379	1.87453	0.0618777	-0.0328897	0.0904593	-0.363586	0.716435	1.78088	0.746869	0.43149	2.34015	1.62672	0.119684	1	0.0202624	0.886908	1.64912	1.50523	0.365176	-0.109104	0.0725753	-1.50333	0.133859	0.159856	0.0592759	2.69682	0.00741601	0.00399137	0.00191178	2.08778	0.0377033
Superior frontal sulcus	S.F.sup.	1.81387	0.0579887	31.2797	5.55284e-95	0.0498665	0.0613213	0.813201	0.416769	0.0489664	0.0669043	0.731887	0.464828	-0.000900045	0.0616614	-0.0145966	0.988364	1	4.8478	0.0284687	1	0.371856	0.542472	1.63322	2.78205	0.162014	1.63327	5.31249	0.0329008	0.00918883	0.0480503	0.191233	0.848476	0.0476653	0.0430972	1.10599	0.269644	-0.0023956	0.0014207	-1.68621	0.0928289
Olfactory sulcus	S.Olf.	1.42905	0.0770713	18.5419	8.8674e-51	-0.0282331	0.0769709	-0.366802	0.714041	-0.0319514	0.0857272	-0.372711	0.709643	-0.00371818	0.0793102	-0.0468815	0.962641	1	2.53536	0.112438	1	1.15171	0.284105	2.17232	1.63133	0.313967	2.17226	2.87549	0.0879989	-0.0493901	0.0662687	-0.7453	0.456709	0.189544	0.0664979	2.85038	0.00468804	-0.00424502	0.00221655	-1.91515	0.0564817
Orbital sulcus	S.Or.	1.51261	0.0456929	33.1038	1.1253e-100	0.0509232	0.0479809	1.06132	0.289423	0.053846	0.0523445	1.02869	0.304482	0.00293964	0.0482925	0.0608715	0.951503	1.00001	7.24039	0.00753986	1.00003	0.428159	0.51342	1.00115	0.703011	0.402889	1.01304	0.0718653	0.804555	-0.00462175	0.0379209	-0.121879	0.903079	0.278982	0.0350418	7.9614	3.84394e-14	-0.00117118	0.00116143	-1.00839	0.314104
Paracentral sulcus	S.p.C.	1.59116	0.0988067	16.1037	1.79568e-40	0.12161	0.100762	1.2069	0.228615	0.00119608	0.1134	0.0105475	0.991593	-0.120227	0.105008	-1.14494	0.253335	1.8815	0.764072	0.455377	1	2.25679	0.134297	1	0.115887	0.733826	1.00001	1.41585	0.23522	-0.0227369	0.0816989	-0.278301	0.781012	0.0179033	0.0739077	0.242238	0.808795	3.83165e-05	0.0024798	0.0154514	0.987684
Inferior precentral sulcus	S.Pe.C.inf.	1.27115	0.0554452	22.9263	2.55445e-66	-0.0401089	0.0575789	-0.69659	0.486635	0.0583931	0.0631883	0.924113	0.35622	0.0999358	0.0579331	1.72502	0.0856191	1	6.3116	0.0125554	1.78696	0.631009	0.406259	1	0.191571	0.661948	1	1.58954	0.208434	-0.00908672	0.0459914	-0.197574	0.843521	0.121916	0.0434304	2.80716	0.00534762	-0.000937448	0.00142239	-0.659063	0.510395
Intermediate precentral sulcus	S.Pe.C.inter.	1.57346	0.0674424	23.3304	1.65105e-68	0.0234986	0.0708797	0.331528	0.740485	0.0452505	0.0774413	0.58432	0.559459	0.0224616	0.0715758	0.313815	0.753888	1.00001	0.325115	0.56899	1	0.00182674	0.965938	1	0.0598646	0.806883	1	0.108728	0.741836	-0.119647	0.0565145	-2.1171	0.0351024	0.0333626	0.0510366	0.6537	0.513823	-0.00259708	0.00168505	-1.54125	0.124347
Marginal precentral sulcus	S.Pe.C.marginal.	1.97967	0.108001	18.33	8.53881e-48	-0.0537506	0.112083	-0.47956	0.63197	-0.0411821	0.123702	-0.332914	0.739485	0.0117632	0.112512	0.10455	0.916818	1.71431	2.45168	0.158927	1.00006	0.665507	0.415429	1.00001	0.538077	0.463935	1	0.0122273	0.912043	0.0716082	0.0935887	0.765138	0.444928	-0.0198675	0.0809284	-0.245495	0.80628	-0.000133305	0.00262031	-0.0508738	0.959468
Median precentral sulcus	S.Pe.C.median.	2.10202	0.226907	9.26383	1.52188e-17	0.393086	0.246891	1.59215	0.112737	0.0672973	0.264081	0.254835	0.79908	-0.325788	0.240622	-1.35394	0.177095	1	0.169003	0.681385	1	0.322597	0.57061	1	0.118454	0.731035	1	0.0421577	0.837503	0.108192	0.157657	0.686248	0.493254	0.155874	0.158153	0.985592	0.325378	0.00211357	0.00502262	0.420811	0.674289
Superior precentral sulcus	S.Pe.C.sup.	1.6955	0.0971711	17.4487	6.19245e-45	-0.0546047	0.0978738	-0.557909	0.577413	-0.0515503	0.107124	-0.481222	0.630786	0.00432243	0.101745	0.0424831	0.966148	1	3.00517	0.0842521	2.42404	2.12862	0.258904	2.25817	2.75321	0.0459257	2.10487	2.75711	0.0531447	-0.0486752	0.0825432	-0.589694	0.555936	-0.24833	0.0841649	-2.95052	0.00347819	-0.000196896	0.0027497	-0.0716063	0.942973
Inferior rostral sulcus	S.R.inf.	1.11617	0.108709	10.2675	1.64103e-20	-0.110696	0.113843	-0.972358	0.331923	-0.0248279	0.122925	-0.201977	0.840118	0.0858682	0.111005	0.773551	0.440013	2.39949	3.74421	0.0382129	1	1.12115	0.290812	1	3.58588	0.0595613	1	1.03721	0.309571	-0.0332206	0.0896159	-0.370699	0.711212	0.173154	0.0916113	1.89009	0.0600387	-0.00450226	0.00301155	-1.495	0.136325
Frontal-Parietal junction
Central sulcus	S.C.	1.57541	0.0466462	33.7737	1.73941e-102	0.00774641	0.0522256	0.148326	0.882189	0.00788988	0.0569443	0.138554	0.889899	-0.000122573	0.0517396	-0.00236904	0.998111	2.15126	4.72503	0.0117116	1	0.0955699	0.757435	1	1.10359	0.294353	1	2.49542	0.115272	0.00974823	0.035228	0.276718	0.782194	0.0368234	0.0271372	1.35693	0.175858	-0.00118552	0.00085005	-1.39465	0.16419
Paracentral lobule central sulcus	S.C.LPC.	-	-	-	-	-	-	-	-	-	-	-	-	-	-	-	-	-	-	-	-	-	-	-	-	-	-	-	-	-	-	-	-	-	-	-	-	-	-	-	-
Central sylvian sulcus	S.C.sylvian.	-	-	-	-	-	-	-	-	-	-	-	-	-	-	-	-	-	-	-	-	-	-	-	-	-	-	-	-	-	-	-	-	-	-	-	-	-	-	-	-
Parietal lobe
Retro central transverse ramus of the lateral fissure	F.C.L.r.retroC.tr.	1.16616	0.11478	10.16	6.93056e-20	0.0622621	0.121676	0.511705	0.609411	0.447337	0.137425	3.25513	0.0013269	0.388359	0.121755	3.18969	0.00164733	1	0.848466	0.358074	2.38041	0.302112	0.609243	2.59904	2.30116	0.0802847	2.60092	2.76513	0.049135	0.0162188	0.0905133	0.179187	0.857969	0.0244107	0.0775824	0.314643	0.753355	0.000532436	0.00254078	0.209556	0.834223
Intraparietal sulcus	F.I.P.	1.5091	0.0451575	33.4185	1.50014e-101	0.0254493	0.0493706	0.515474	0.606614	0.0408419	0.0538188	0.758877	0.448541	0.0153928	0.049285	0.312322	0.75502	1	4.11499	0.0434152	1	0.0711157	0.789909	1.42589	0.326436	0.761824	1.42595	0.619867	0.638928	-0.0372274	0.0358282	-1.03905	0.299643	-0.114148	0.0294625	-3.87433	0.000132174	-0.000337033	0.00094603	-0.356261	0.721904
Superior postcentral intraparietal superior sulcus	F.I.P.Po.C.inf.	1.34017	0.0864866	15.4957	8.16861e-40	0.0643061	0.089452	0.718889	0.472792	0.0962889	0.0978097	0.984451	0.325719	0.0315879	0.0906456	0.348476	0.727737	1	3.97041	0.0472499	1	0.293035	0.5887	1.7479	0.640096	0.497681	1.74658	0.605337	0.417203	0.201639	0.075419	2.67358	0.00793261	-0.0328016	0.0658735	-0.497948	0.6189	-0.00109207	0.00218621	-0.499527	0.617789
Primary intermediate ramus of the intraparietal sulcus	F.I.P.r.int.1	1.85592	0.211392	8.77948	2.99847e-16	0.315785	0.22345	1.41323	0.15887	-0.203907	0.247954	-0.82236	0.411679	-0.520427	0.22406	-2.32271	0.0210212	1	0.175434	0.675696	1.27267	0.0484725	0.848106	1	0.608735	0.436024	1	0.375597	0.540543	-0.0269787	0.185551	-0.145398	0.884517	-0.02389	0.117217	-0.20381	0.838673	0.000898402	0.00368163	0.244023	0.807419
Secondary intermediate ramus of the intraparietal sulcus	F.I.P.r.int.2	1.89471	0.157657	12.0179	1.36031e-25	-0.146727	0.160264	-0.915533	0.360976	-0.464912	0.179183	-2.59463	0.0101455	-0.308332	0.167589	-1.83982	0.0672263	1.6758	4.34406	0.0120075	1	4.23938	0.0407483	1	3.36174	0.0681634	1	0.0193771	0.889427	0.0762717	0.138559	0.550465	0.582593	-0.149571	0.121022	-1.2359	0.217895	0.00181872	0.00398885	0.455951	0.648903
Sulcus of the supra-marginal gyrus	S.GSM.	-	-	-	-	-	-	-	-	-	-	-	-	-	-	-	-	-	-	-	-	-	-	-	-	-	-	-	-	-	-	-	-	-	-	-	-	-	-	-	-
Internal parietal sulcus	S.Pa.int.	1.25878	0.0649642	19.3765	7.83021e-54	-0.00614917	0.0689176	-0.0892249	0.928966	0.150103	0.0756551	1.98405	0.0482158	0.155775	0.0695871	2.23856	0.0259614	1	1.6225	0.203789	1.75786	0.841154	0.450586	2.0789	0.360082	0.586321	2.2668	0.517894	0.422967	-0.0633395	0.0546066	-1.15992	0.247057	-0.0988864	0.0456473	-2.16631	0.0311216	0.00213734	0.00148409	1.44017	0.150923
Superior parietal sulcus	S.Pa.sup.	2.05438	0.143632	14.3031	2.18161e-33	0.226805	0.152303	1.48917	0.137851	0.219672	0.17732	1.23884	0.216702	-0.00368279	0.162494	-0.0226642	0.981938	1.36169	0.140247	0.836793	1	0.337381	0.561929	1	3.53005	0.0615645	1	2.36335	0.125633	0.0639863	0.125364	0.510404	0.610272	-0.113515	0.10131	-1.12048	0.263712	-3.40204e-06	0.00324122	-0.00104962	0.999163
Transverse parietal sulcus	S.Pa.t.	-	-	-	-	-	-	-	-	-	-	-	-	-	-	-	-	-	-	-	-	-	-	-	-	-	-	-	-	-	-	-	-	-	-	-	-	-	-	-	-
Superior postcentral sulcus	S.Po.C.sup.	2.41494	0.140065	17.2415	4.99238e-39	-0.022815	0.146305	-0.155942	0.876187	-0.00309994	0.159934	-0.0193827	0.984549	0.0197153	0.148444	0.132813	0.894433	1.92004	4.02514	0.0458026	1	2.39772	0.122602	1	1.62209	0.20382	1	0.035803	0.850056	-0.0918825	0.123122	-0.746271	0.456108	-0.0807924	0.102383	-0.8912	0.430686	0.00559017	0.0033639	1.66181	0.0976311
Sub-parietal sulcus	S.s.P.	0.6253	0.030858	20.2638	1.70682e-57	0.0299647	0.0332017	0.902503	0.367539	-0.010286	0.036209	-0.284073	0.776557	-0.0402507	0.033088	-1.21647	0.224794	1.91251	5.16823	0.00419082	1	0.78316	0.37691	1	2.97286	0.0857377	1	1.09281	0.29672	-0.0102989	0.0228115	-0.451478	0.651983	-0.0962807	0.0239211	-4.02493	7.27915e-05	-0.00129882	0.000790965	-1.64207	0.101658
Frontal-Temporal junction
Anterior lateral fissure	F.C.L.a.	2.45847	0.15232	16.1401	4.82913e-42	0.076398	0.155727	0.49059	0.624095	0.160894	0.170587	0.943178	0.346391	0.0844484	0.157441	0.536382	0.592115	1	0.051919	0.819922	1	0.120679	0.728557	2.77471	3.64479	0.0478678	2.77481	3.72796	0.0423958	-0.0134341	0.126202	-0.106449	0.915301	0.0600505	0.127623	0.47053	0.638337	0.00612033	0.00421013	1.45371	0.147129
Parietal-Temporal junction
Posterior lateral fissure	F.C.L.p.	1.13549	0.0394917	28.7527	4.99521e-87	-0.0339265	0.0406274	-0.835063	0.404367	-0.0661953	0.0443857	-1.49137	0.136949	-0.0322688	0.0412207	-0.78283	0.434364	1	0.711755	0.399555	1	0.0132979	0.908275	1	0.492779	0.483252	1	0.833398	0.362048	-0.0193336	0.03426	-0.564321	0.57297	0.0729757	0.0313103	2.33072	0.0204513	-0.00147879	0.00104317	-1.41758	0.157382
Anterior sub-central ramus of the lateral fissure	F.C.L.r.sc.ant.	-	-	-	-	-	-	-	-	-	-	-	-	-	-	-	-	-	-	-	-	-	-	-	-	-	-	-	-	-	-	-	-	-	-	-	-	-	-	-	-
Posterior sub-central ramus of the lateral fissure	F.C.L.r.sc.post.	0.709387	0.0514404	13.7905	3.54436e-32	-0.00865351	0.0534392	-0.161932	0.871497	0.0392355	0.0591202	0.663657	0.507553	0.0476135	0.0539636	0.882326	0.378494	2.41094	7.47054	0.00112347	1	1.60948	0.205804	1.99658	2.72407	0.0756763	1.67277	0.911722	0.5155	0.00506165	0.0449803	0.112531	0.910498	-0.0150141	0.0362307	-0.414403	0.678953	0.000533866	0.00116401	0.458642	0.646911
Temporal lobe
Collateral fissure	F.Coll.	0.88315	0.0296449	29.791	4.44568e-90	-0.0463645	0.0311169	-1.49001	0.137312	-0.0399509	0.0339801	-1.17572	0.240677	0.00648955	0.0314133	0.206586	0.836479	1.78422	11.2686	0.000232009	1	12.8896	0.000388494	2.33628	2.06956	0.0766823	2.38858	1.25987	0.195471	0.0204954	0.0251936	0.813515	0.416593	-0.0529253	0.0221314	-2.39141	0.0174236	-0.00103635	0.000729374	-1.42088	0.156429
Anterior intralingual sulcus	S.Li.ant.	0.829969	0.065432	12.6845	2.03714e-29	-0.0741771	0.0712646	-1.04087	0.298837	0.0690916	0.0770339	0.8969	0.370546	0.143269	0.0712754	2.01007	0.0453859	1	7.66107	0.00602002	1	0.51956	0.471633	1	0.000679352	0.979225	1	0.501552	0.47941	0.00770513	0.0546884	0.140892	0.888057	-0.134917	0.0428246	-3.15047	0.00180737	-0.00156334	0.0013746	-1.1373	0.256387
Anterior occipito-temporal lateral sulcus	S.O.T.lat.ant.	1.37104	0.0826624	16.586	8.60003e-44	-0.0448833	0.0869683	-0.516088	0.60619	0.0957646	0.0949894	1.00816	0.314226	0.140648	0.0881035	1.59639	0.111501	1	2.46971	0.117161	1	0.0125495	0.910883	1	1.60491	0.206236	1	1.64876	0.200164	0.0887223	0.0729111	1.21686	0.224659	0.0993159	0.057903	1.71521	0.0873859	-0.00540998	0.00188752	-2.86619	0.00446182
Internal occipito-temporal lateral sulcus	S.O.T.lat.int.	1.52496	0.125626	12.1389	1.48495e-26	-0.104192	0.127987	-0.81408	0.416437	-0.10939	0.143396	-0.76285	0.446331	-0.00519819	0.133388	-0.0389706	0.968947	1	2.66036	0.10424	1	1.52728	0.217777	1	0.128873	0.719932	1	0.719219	0.397278	-0.214081	0.10789	-1.98426	0.0484106	-0.0525737	0.0963879	-0.545439	0.585978	-0.000736015	0.003228	-0.22801	0.81984
Median occipito-temporal lateral sulcus	S.O.T.lat.med.	1.07437	0.0681421	15.7666	2.62464e-39	-0.119075	0.0677679	-1.7571	0.0801303	-0.208904	0.0747536	-2.79456	0.00560147	-0.089829	0.0656166	-1.369	0.172233	1	3.60721	0.0586849	1	1.99503	0.159064	1	4.13882	0.04297	1	0.732508	0.392894	-0.0974661	0.0542821	-1.79555	0.0737788	0.0246108	0.0520468	0.472859	0.636728	-0.000592981	0.00175618	-0.337655	0.735908
Posterior occipito-temporal lateral sulcus	S.O.T.lat.post.	0.942605	0.0433412	21.7485	2.07059e-62	-0.0398688	0.0443126	-0.899718	0.369033	-0.0123108	0.048239	-0.255205	0.798749	0.027558	0.0445887	0.618049	0.537038	1	8.18233	0.00454399	1	5.17616	0.0236441	1	1.80859	0.17975	1	0.809737	0.36896	0.058147	0.0373722	1.55589	0.120848	-0.141883	0.034813	-4.07558	5.96248e-05	0.000493373	0.00117723	0.419097	0.675462
Rhinal sulcus	S.Rh.	1.63216	0.117576	13.8818	1.53382e-33	0.0165041	0.122313	0.134934	0.892763	0.199072	0.132943	1.49742	0.135434	0.182608	0.121441	1.50367	0.133818	1	0.290611	0.590267	1.00005	0.0564269	0.81243	1.00001	1.57001	0.211275	1	1.3907	0.239311	-0.0647619	0.100562	-0.643999	0.520115	0.160923	0.0835675	1.92567	0.0551804	-0.00171254	0.0029074	-0.589027	0.556328
Anterior inferior temporal sulcus	S.T.i.ant.	1.3841	0.0556041	24.892	6.16745e-74	-0.0537802	0.0572695	-0.939072	0.348476	0.0408419	0.0626189	0.65223	0.51477	0.0946539	0.0581631	1.62739	0.104742	1	4.71657	0.0306833	1.00017	0.621795	0.430986	2.23286	3.17779	0.0498467	2.23297	2.99078	0.0606019	0.0679638	0.0483708	1.40506	0.161076	0.269626	0.0436711	6.17401	2.2429e-09	-0.0029669	0.00145144	-2.04412	0.0418459
Posterior inferior temporal sulcus	S.T.i.post.	0.968686	0.0360949	26.8372	1.07926e-80	0.00846868	0.0386789	0.218948	0.826844	-0.0398997	0.0421795	-0.94595	0.344959	-0.0483684	0.038805	-1.24645	0.213603	1	7.81742	0.00551886	1	0.085092	0.77072	1	0.257901	0.61195	1	0.0723751	0.788101	-0.0439271	0.0297089	-1.47858	0.140334	-0.0917427	0.0253202	-3.6233	0.000343155	-0.00189278	0.000826112	-2.29119	0.0226668
Polar temporal sulcus	S.T.pol.	1.45956	0.0658394	22.1685	1.85642e-64	-0.0426758	0.0689837	-0.618636	0.53664	0.0479828	0.0752547	0.637605	0.524232	0.0906586	0.0693728	1.30683	0.192302	1	2.11996	0.146468	1	0.641867	0.423689	1	1.40321	0.237154	1	0.252377	0.615786	0.0394477	0.0540088	0.730394	0.465737	0.282164	0.0516659	5.46132	1.01448e-07	-0.00446017	0.00171686	-2.59786	0.00985807
Superior temporal sulcus	S.T.s.	0.831474	0.0454882	18.2789	3.45798e-50	0.0869563	0.0471892	1.84272	0.0663909	0.109724	0.0514877	2.13108	0.0339236	0.0230755	0.0477206	0.483554	0.629068	1	0.0151345	0.902175	1	2.93545	0.0877231	1	0.364545	0.546465	1	1.26691	0.26128	0.06502	0.0397049	1.63758	0.102594	0.121809	0.0348394	3.49628	0.000545644	-0.0028996	0.00115252	-2.51588	0.0124138
Anterior terminal ascending branch of the STS	S.T.s.ter.asc.ant.	1.96271	0.186715	10.5118	4.78998e-22	-0.394801	0.199578	-1.97818	0.0488751	0.11073	0.217232	0.509732	0.610635	0.505531	0.201049	2.51446	0.0124742	1	4.79112	0.0294208	1	0.522941	0.470185	1	0.895296	0.34485	1	3.2274	0.0734781	-0.219386	0.15534	-1.41229	0.158959	-0.169028	0.132979	-1.27109	0.204736	-0.001307	0.00430058	-0.303914	0.761416
Posterior terminal ascending branch of the STS	S.T.s.ter.asc.post.	1.26835	0.0786989	16.1165	4.64617e-42	-0.139907	0.0812199	-1.72257	0.0860431	-0.0640613	0.0889892	-0.719877	0.472187	0.075846	0.0823219	0.921334	0.35765	1	0.0788991	0.778998	1	0.679434	0.410466	1	0.0381342	0.845313	1	0.407932	0.52353	-0.0726006	0.0665932	-1.09021	0.276535	-0.122579	0.0632416	-1.93827	0.0535706	-0.00156293	0.00208683	-0.748948	0.454502
Parietal-Occipital junction
Parieto-occipital fissure	F.P.O.	0.982959	0.0357673	27.482	7.56071e-83	-0.0107557	0.0386958	-0.277954	0.781245	0.0265313	0.042216	0.628466	0.530192	0.0372421	0.0387793	0.960362	0.337671	1	13.7154	0.000254622	1	0.00528216	0.942112	1	3.62189	0.0580104	1	4.19348	0.0414769	-0.0361038	0.0296463	-1.21782	0.224279	-0.102259	0.0234979	-4.35183	1.87097e-05	-0.00115973	0.000755646	-1.53476	0.12593
Occipital lobe
Calcarine fissure	F.Cal.ant.-Sc.Cal.	0.772768	0.023705	32.5994	5.29547e-99	0.0314382	0.0251344	1.25081	0.212013	0.0293578	0.0274279	1.07036	0.285347	-0.00208039	0.0252578	-0.0823664	0.934412	1.87186	5.49912	0.00322228	1	0.104637	0.746568	1	2.38566	0.123544	1	1.94472	0.164224	0.00903738	0.019662	0.459637	0.646121	-0.106145	0.0173239	-6.12709	2.90974e-09	0.000344031	0.000569323	0.604281	0.546129
Occipital lobe	OCCIPITAL	1.07189	0.0299224	35.8224	1.86601e-108	-0.0145501	0.032651	-0.445624	0.656202	0.0282627	0.0355824	0.794288	0.427678	0.0420924	0.0325322	1.29387	0.19674	1.79099	2.48297	0.156591	1	0.096495	0.7563	1.44174	0.125819	0.796139	1	0.0929398	0.760691	-4.07213e-05	0.0231949	-0.00175561	0.9986	-0.296787	0.0203505	-14.5838	1.66456e-36	-0.000626422	0.000659086	-0.95044	0.342681
Cuneal sulcus	S.Cu.	0.935823	0.044651	20.9586	6.54186e-60	-0.00378322	0.0476739	-0.0793563	0.936804	0.0225239	0.0521457	0.431942	0.666106	0.0263065	0.0483173	0.544454	0.58655	2.11619	1.75665	0.241104	1.00002	0.164122	0.685707	2.40666	0.824288	0.565683	2.40672	0.926764	0.44693	0.0586743	0.0397143	1.47741	0.140656	-0.0881938	0.0287481	-3.06781	0.00236112	2.02496e-05	0.000917	0.0220825	0.982397
Posterior intra-lingual sulcus	S.Li.post.	0.967564	0.0618954	15.6322	5.49793e-40	-0.118646	0.0645128	-1.83911	0.0669622	-0.074998	0.0702449	-1.06766	0.286596	0.0436482	0.064555	0.676141	0.499512	1	3.3433	0.0685465	1	1.62045	0.204089	1.26737	1.37129	0.30386	1.26733	0.0371425	0.939874	-0.0293939	0.0495026	-0.593785	0.553138	-0.0195518	0.0484999	-0.40313	0.687161	0.00117067	0.00162324	0.721192	0.471396
Occipito-polar sulcus	S.O.p.	-	-	-	-	-	-	-	-	-	-	-	-	-	-	-	-	-	-	-	-	-	-	-	-	-	-	-	-	-	-	-	-	-	-	-	-	-	-	-	-
Cingulate
Subcallosal sulcus	S.Call.	2.73968	0.564986	4.84911	2.02775e-06	-0.371272	0.616297	-0.602423	0.547364	0.382231	0.671608	0.569129	0.56971	0.758439	0.611082	1.24114	0.215561	2.22368	2.07365	0.093057	1.40564	0.114497	0.83394	1.00001	0.00640801	0.936279	1.90578	1.07761	0.286515	0.416377	0.437463	0.951798	0.341994	0.259012	0.384597	0.673463	0.50119	-0.00842258	0.0124562	-0.676177	0.499468
Insula
Insula	INSULA	1.03087	0.0611125	16.8683	5.85496e-45	0.0951667	0.0629243	1.5124	0.131521	0.0639966	0.0686925	0.931639	0.352298	-0.0347014	0.0633223	-0.548012	0.584105	1.00195	0.22384	0.638027	1.99482	1.36678	0.25261	1	0.149416	0.699378	1	0.00974297	0.92144	0.00647846	0.0497172	0.130306	0.896415	0.0739954	0.0521544	1.41878	0.157038	-0.000699473	0.00174264	-0.401386	0.688431
Right hemisphere		1.39673	0.0270163	51.6996	1.07972e-148	0.0036329	0.02955	0.122941	0.902239	0.0152422	0.0322245	0.472999	0.636568	0.0116093	0.0295281	0.39316	0.694489	1	5.98039	0.0150583	1	2.36002	0.125567	1	0.052287	0.819292	1	1.76139	0.185491	-0.0243974	0.0213251	-1.14407	0.253535	0.0050122	0.0178648	0.280562	0.779245	-0.00228191	0.000538108	-4.24062	2.99769e-05
Frontal lobe
Anterior ramus of the lateral fissure	F.C.L.r.ant.	0.993596	0.0595609	16.682	2.06722e-43	0.0141889	0.0623394	0.227607	0.820124	0.0149102	0.0678182	0.219856	0.82615	0.00148273	0.0615807	0.0240778	0.980808	1	0.0058638	0.939019	2.36437	3.7581	0.0546174	1	0.0137852	0.906623	1	1.84771	0.175192	0.0482025	0.0524843	0.918417	0.359221	0.195989	0.0409354	4.78777	2.78421e-06	0.000242699	0.00128256	0.189229	0.850056
Ascending ramus of the lateral fissure	F.C.L.r.asc.	1.139	0.0407486	27.9518	1.37787e-83	-0.0080706	0.0431875	-0.186874	0.851893	0.00307521	0.0469599	0.0654859	0.947833	0.0111458	0.0440071	0.253273	0.80024	2.43621	2.22204	0.273101	1	1.00446	0.317083	1	0.639608	0.424519	1	0.0248501	0.874854	-0.0359611	0.0366126	-0.982207	0.326832	0.118901	0.0284366	4.18128	3.86326e-05	-0.00105686	0.000880107	-1.20083	0.230816
Diagonal ramus of the lateral fissure	F.C.L.r.diag.	-	-	-	-	-	-	-	-	-	-	-	-	-	-	-	-	-	-	-	-	-	-	-	-	-	-	-	-	-	-	-	-	-	-	-	-	-	-	-	-
Calloso-marginal anterior fissure	F.C.M.ant.	1.09695	0.0805992	13.6099	5.8795e-33	-0.0226625	0.0891636	-0.254168	0.799546	0.0766721	0.0971506	0.789209	0.430635	0.0993347	0.0887905	1.11875	0.264171	1	0.300958	0.583704	1	0.817071	0.366788	1	0.01015	0.919822	1	0.666097	0.415086	-0.000208496	0.0610064	-0.00341761	0.997275	-0.02442	0.0526092	-0.464179	0.642868	-0.00289966	0.00156929	-1.84775	0.0656572
Calloso-marginal posterior fissure	F.C.M.post.	1.23292	0.0620847	19.8587	4.54921e-56	0.00104456	0.0692192	0.0150907	0.98797	0.0755386	0.0755309	1.0001	0.318092	0.0744941	0.0689818	1.07991	0.281077	1	7.99447	0.00501747	1	4.11253	0.0434773	1	0.103238	0.74821	1	5.87643	0.0159542	0.0354163	0.0485661	0.729239	0.466442	-0.0902063	0.03588	-2.51411	0.012473	-0.00104926	0.00106234	-0.987683	0.324128
Inferior frontal sulcus	S.F.inf.	1.21891	0.0398286	30.6038	8.49917e-93	0.020125	0.0419582	0.479645	0.631842	0.001113	0.0458634	0.0242677	0.980656	-0.019012	0.0422913	-0.449548	0.653372	2.09981	6.59615	0.00132425	1	0.294117	0.588011	1	1.14277	0.285957	1	3.14412	0.0772507	-0.0161332	0.0331594	-0.486534	0.626956	0.0306505	0.0301221	1.01754	0.309744	-0.00210288	0.000930942	-2.25887	0.0246345
Anterior inferior frontal sulcus	S.F.inf.ant.	1.25211	0.0437782	28.6013	2.68564e-86	-0.0364678	0.0451453	-0.807787	0.419877	0.0484287	0.0494178	0.979984	0.327913	0.0848964	0.0458546	1.85143	0.0651277	1.78488	2.49143	0.052987	1	1.15904	0.282562	2.01968	1.58428	0.198312	2.01964	2.30336	0.0969063	-0.0995042	0.0379631	-2.62108	0.00922879	0.0204702	0.0347019	0.589887	0.555727	-0.00318453	0.00107997	-2.94872	0.00345133
Internal frontal sulcus	S.F.int.	1.48638	0.05901	25.1885	6.31016e-75	0.0712276	0.0632928	1.12537	0.261366	0.0448164	0.0691387	0.64821	0.517363	-0.0264112	0.0638115	-0.413893	0.679259	1	7.00448	0.00857606	1	0.00984384	0.921036	2.53044	0.774432	0.291429	2.53044	0.798504	0.283589	-0.0372809	0.0501971	-0.74269	0.458272	-0.150453	0.0395768	-3.80154	0.000175354	-0.00159437	0.00120623	-1.32178	0.187285
Intermediate frontal sulcus	S.F.inter.	1.45683	0.0382769	38.0602	5.25857e-115	0.0401707	0.0399933	1.00444	0.316003	0.0786516	0.0436932	1.80009	0.0728821	0.0390317	0.0404101	0.965889	0.334904	1	2.47684	0.11662	1	0.358317	0.549908	1	0.600664	0.438954	1	0.0635809	0.801102	-0.122004	0.0317202	-3.84627	0.00014738	-0.0620447	0.0303056	-2.0473	0.0415261	-0.00362371	0.000931928	-3.8884	0.000125062
Marginal frontal sulcus	S.F.marginal.	1.46399	0.0491573	29.7818	4.03736e-90	-0.0259636	0.0502041	-0.517162	0.605438	0.100837	0.0549176	1.83615	0.0673609	0.126527	0.051084	2.47685	0.0138267	1.61736	6.94069	0.00165289	1	0.370223	0.54336	1	0.135571	0.712995	1	1.04771	0.306891	-0.0255565	0.0428671	-0.596179	0.551522	-0.0287989	0.0404536	-0.711901	0.4771	-0.0065507	0.00125955	-5.20084	3.75959e-07
Median frontal sulcus	S.F.median.	2.84612	0.110966	25.6487	1.15465e-76	-0.119679	0.121243	-0.987105	0.324411	-0.20598	0.132252	-1.55748	0.120443	-0.0863004	0.121298	-0.711472	0.477362	1	3.91032	0.0489337	1	0.0579338	0.809962	1	3.8883	0.0495704	1	3.86396	0.0502841	-0.218959	0.0890635	-2.45846	0.0145357	-0.0433803	0.0721727	-0.601063	0.548266	-0.00111074	0.00217448	-0.510806	0.609874
Orbital frontal sulcus	S.F.orbitaire.	1.15991	0.106626	10.8783	1.20898e-22	0.0955716	0.116853	0.817876	0.414244	0.0473116	0.126408	0.374276	0.708532	-0.0485438	0.116377	-0.417124	0.676962	1	0.549779	0.459139	1.5112	3.23288	0.118428	1	0.999282	0.318499	1	8.69855	0.00350066	0.060983	0.0822126	0.741772	0.458955	0.0272533	0.0655772	0.415592	0.678082	-0.00345302	0.00192087	-1.79763	0.0735005
Polar frontal sulcus	S.F.polaire.tr.	1.82183	0.0687632	26.4943	1.54167e-79	0.0159721	0.0732463	0.21806	0.827535	0.0590086	0.080063	0.737026	0.4617	0.0430362	0.0742321	0.579753	0.56253	1	0.0544304	0.81569	1	4.27829	0.0394853	1	0.204319	0.651594	1	6.96172	0.00877526	-0.102123	0.0605172	-1.6875	0.0925781	-0.0424845	0.0458914	-0.925761	0.355337	-0.00188146	0.00140099	-1.34295	0.180334
Superior frontal sulcus	S.F.sup.	1.7083	0.0521721	32.7436	1.3866e-99	-0.00936961	0.0581298	-0.161184	0.87206	0.0276296	0.0633518	0.43613	0.663066	0.0366874	0.0577487	0.635294	0.525736	1	10.1013	0.00164115	1	0.502851	0.478818	1	1.51015	0.220108	1.00003	0.445605	0.504968	0.0193418	0.0370001	0.522751	0.601546	-0.057486	0.0348927	-1.64751	0.100533	-0.00240222	0.00103607	-2.31858	0.0211107
Olfactory sulcus	S.Olf.	1.40184	0.0817961	17.1382	1.03639e-45	0.0862725	0.0849683	1.01535	0.310802	0.164695	0.0927043	1.77657	0.0767087	0.0784224	0.085491	0.917317	0.359754	2.05281	3.31484	0.0333526	1	1.38212	0.240724	1.66389	0.949673	0.497273	1.66388	3.78438	0.097416	-0.0451663	0.0672648	-0.67147	0.502466	-0.0367091	0.0659138	-0.556926	0.578016	-0.0108119	0.00204728	-5.28113	2.55588e-07
Orbital sulcus	S.Or.	1.51545	0.0423869	35.7528	2.30639e-108	0.0172268	0.0442016	0.389732	0.697021	-0.0151958	0.048343	-0.314333	0.753494	-0.0323387	0.0445791	-0.725422	0.468778	1.59447	5.76184	0.00408087	1.07123	0.184495	0.737903	1.00001	0.501678	0.479337	1	0.152861	0.696103	-0.105377	0.0348083	-3.02735	0.00268844	0.11006	0.034109	3.2267	0.00139552	-0.00356903	0.00104985	-3.39957	0.000769427
Paracentral sulcus	S.p.C.	1.67271	0.13161	12.7096	7.38196e-29	0.0354273	0.143844	0.24629	0.805661	0.00552641	0.156629	0.0352834	0.971882	-0.0299009	0.14464	-0.206727	0.836392	1	2.79078	0.0960644	1	2.37544	0.124527	1	2.46595	0.117607	1	0.0474954	0.827659	0.0633709	0.109481	0.578831	0.563226	0.0143542	0.0802901	0.178779	0.858257	0.00178186	0.00241656	0.737355	0.461601
Inferior precentral sulcus	S.Pe.C.inf.	1.17204	0.0401727	29.1751	3.83885e-87	0.0129317	0.0431675	0.29957	0.764726	0.0143923	0.0468479	0.307214	0.758907	0.00151755	0.0434136	0.0349556	0.97214	1	5.05907	0.0252688	1.12529	0.521717	0.550609	1.00052	4.49008	0.034918	1.00001	2.77055	0.0971225	-0.0212894	0.0344083	-0.61873	0.536594	0.146528	0.0275475	5.31911	2.12717e-07	-0.000818671	0.000841064	-0.973376	0.331201
Intermediate precentral sulcus	S.Pe.C.inter.	1.39832	0.05058	27.6457	3.81874e-83	0.0187493	0.0536922	0.3492	0.727194	0.0596793	0.0589421	1.01251	0.312143	0.0407513	0.0543931	0.749201	0.454346	1	0.719973	0.396856	1	0.00450092	0.946558	1	1.46099	0.22776	1	2.05454	0.152833	-0.0336289	0.0423477	-0.794114	0.427781	0.0362421	0.0369472	0.980916	0.327454	-0.00055169	0.00113291	-0.486965	0.626652
Marginal precentral sulcus	S.Pe.C.marginal.	1.99795	0.113817	17.5541	1.69536e-45	-0.050873	0.119666	-0.425126	0.671111	-0.0548203	0.129488	-0.423363	0.672395	-0.0039474	0.118394	-0.0333412	0.973429	1	0.00201141	0.964264	1	0.418618	0.518221	1	0.346733	0.5565	1	0.000243134	0.987572	-0.0979715	0.0919574	-1.0654	0.287722	-0.0834125	0.0971625	-0.858484	0.391447	0.00159463	0.00317347	0.502486	0.615768
Median precentral sulcus	S.Pe.C.median.	2.09059	0.111277	18.7873	9.4961e-49	-0.0478307	0.115567	-0.413878	0.679339	0.160701	0.130152	1.23472	0.218166	0.208531	0.1209	1.72483	0.0858687	1	1.3764	0.241898	1	2.15323	0.143602	2.27937	4.20803	0.0148527	2.27936	3.34941	0.0359051	0.00438418	0.0993668	0.0441211	0.964845	-0.0402236	0.0722397	-0.556807	0.578187	-0.00477067	0.00214934	-2.2196	0.0273984
Superior precentral sulcus	S.Pe.C.sup.	1.52568	0.0640045	23.8371	1.23388e-67	-0.0223141	0.0692048	-0.322435	0.74738	-0.0278811	0.0765385	-0.364275	0.715946	-0.00556698	0.070073	-0.0794454	0.936739	2.34831	3.96568	0.0187566	1	0.039644	0.842333	1	0.232207	0.630293	1	0.115848	0.733854	-0.0376183	0.0549734	-0.6843	0.494389	-0.0230248	0.041643	-0.552909	0.580796	-0.00243879	0.00124981	-1.95133	0.0520809
Inferior rostral sulcus	S.R.inf.	1.06596	0.108691	9.80729	3.22114e-19	-0.0754993	0.112525	-0.670957	0.502916	0.073024	0.124437	0.586836	0.557885	0.148523	0.11632	1.27685	0.202931	1	1.95716	0.163152	1	1.26545	0.261785	1	0.41656	0.519296	1	0.195876	0.658483	0.0252565	0.0960168	0.263043	0.792751	0.0591983	0.0820376	0.721599	0.471267	-0.00230518	0.00270156	-0.853277	0.394386
Frontal-Parietal junction
Central sulcus	S.C.	1.54363	0.0473859	32.5758	7.46078e-99	0.00843359	0.0525048	0.160625	0.872501	0.0186312	0.0572902	0.325208	0.745258	0.00999548	0.0523039	0.191104	0.848578	2.02574	4.50089	0.0133699	1.31625	0.27255	0.800366	1	0.124772	0.724172	1	0.458051	0.499076	0.0322145	0.0369225	0.872488	0.383665	0.0474441	0.0289433	1.63921	0.102255	-0.000569282	0.000873215	-0.651938	0.514958
Paracentral lobule central sulcus	S.C.LPC.	-	-	-	-	-	-	-	-	-	-	-	-	-	-	-	-	-	-	-	-	-	-	-	-	-	-	-	-	-	-	-	-	-	-	-	-	-	-	-	-
Central sylvian sulcus	S.C.sylvian.	-	-	-	-	-	-	-	-	-	-	-	-	-	-	-	-	-	-	-	-	-	-	-	-	-	-	-	-	-	-	-	-	-	-	-	-	-	-	-	-
Parietal lobe
Retro central transverse ramus of the lateral fissure	F.C.L.r.retroC.tr.	1.25408	0.0833144	15.0524	1.0187e-35	-0.0371754	0.0894861	-0.415432	0.678229	-0.0409108	0.099048	-0.41304	0.679977	0.00217916	0.0945188	0.0230553	0.981627	1.91586	1.05361	0.28455	2.04444	1.68978	0.183125	1	0.219749	0.639693	1	0.258219	0.611851	0.0857423	0.0732224	1.17098	0.242866	0.0873334	0.0637914	1.36905	0.172374	-0.00299553	0.00197855	-1.514	0.131455
Intraparietal sulcus	F.I.P.	1.58959	0.0431731	36.8191	2.16137e-111	-0.0158057	0.0478891	-0.330047	0.741602	0.0623995	0.0522133	1.19509	0.233028	0.0777445	0.0475931	1.63352	0.103445	1	10.7469	0.00117158	1	0.659755	0.417312	1.71624	0.52632	0.455605	1.71539	0.680325	0.528266	-0.0445245	0.032836	-1.35597	0.176164	-0.0891118	0.0271788	-3.27873	0.00116966	-0.00206224	0.00081156	-2.54108	0.0115715
Superior postcentral intraparietal superior sulcus	F.I.P.Po.C.inf.	1.45248	0.0808609	17.9627	7.21756e-49	0.051004	0.0860834	0.592494	0.553986	0.088176	0.0939832	0.938211	0.348925	0.0343989	0.0860869	0.399583	0.68976	1.91787	2.96756	0.0870702	1	0.718094	0.397476	2.14276	1.37288	0.379334	1.42613	1.64043	0.294598	0.0175717	0.0635993	0.276287	0.782526	0.0545108	0.0623416	0.874389	0.382638	-0.00268762	0.00190377	-1.41174	0.159111
Primary intermediate ramus of the intraparietal sulcus	F.I.P.r.int.1	1.91603	0.123221	15.5495	2.14312e-38	-0.085164	0.130071	-0.654752	0.513242	-0.128367	0.144505	-0.888323	0.375238	-0.0432034	0.132765	-0.325413	0.745146	1	2.84596	0.0928766	1	0.626888	0.429265	1	3.67233	0.0564863	1	1.87473	0.172188	-0.150283	0.104073	-1.44402	0.150011	0.0358234	0.0940543	0.38088	0.703622	-0.00210099	0.00286688	-0.732851	0.46435
Secondary intermediate ramus of the intraparietal sulcus	F.I.P.r.int.2	-	-	-	-	-	-	-	-	-	-	-	-	-	-	-	-	-	-	-	-	-	-	-	-	-	-	-	-	-	-	-	-	-	-	-	-	-	-	-	-
Internal parietal sulcus	S.Pa.int.	1.35911	0.0660012	20.5922	1.33822e-58	-0.0104909	0.0719783	-0.14575	0.88422	0.0772875	0.0786579	0.982577	0.326638	0.0855286	0.0718159	1.19094	0.234655	1.72633	7.02275	0.00799879	1	0.271531	0.602706	1.55266	1.15814	0.444913	1	3.19942	0.074715	-0.0611943	0.053364	-1.14673	0.252441	-0.196869	0.042876	-4.59159	6.57354e-06	-0.00222981	0.00129804	-1.71782	0.0869013
Superior parietal sulcus	S.Pa.sup.	2.53787	0.172066	14.7494	9.85477e-36	-0.070238	0.177502	-0.395702	0.692667	-0.0251078	0.19938	-0.125929	0.89989	0.04513	0.185303	0.243547	0.807784	1	0.027202	0.869135	1	2.16412	0.142538	1.15512	0.0171989	0.964013	1.15522	1.55784	0.177394	-0.306355	0.145554	-2.10476	0.0363234	-0.19885	0.126168	-1.57607	0.116291	0.00210397	0.00399602	0.526516	0.599002
Transverse parietal sulcus	S.Pa.t.	1.38959	0.0832156	16.6986	5.61006e-41	-0.0923479	0.0892368	-1.03486	0.30187	-0.152258	0.0989058	-1.53943	0.125137	-0.0599104	0.092094	-0.650535	0.516026	2.59818	7.06924	0.000987989	1	0.137293	0.711344	2.46576	4.73853	0.00629353	2.46576	4.80135	0.00621986	-0.00891465	0.0723763	-0.123171	0.902084	-0.14725	0.0514681	-2.861	0.0046302	0.000596322	0.00164238	0.363084	0.716891
Superior postcentral sulcus	S.Po.C.sup.	2.50239	0.210193	11.9052	9.97488e-27	0.100139	0.228329	0.438574	0.661307	-0.218544	0.247521	-0.882933	0.378028	-0.312896	0.224266	-1.3952	0.164056	1	5.83417	0.016356	2.40934	1.79337	0.0930138	1	2.40096	0.122386	1	0.0695153	0.792237	0.141378	0.159293	0.887534	0.375552	-0.0571424	0.155535	-0.367392	0.713603	-0.00549233	0.00471558	-1.16472	0.245122
Sub-parietal sulcus	S.s.P.	0.605675	0.0274946	22.0289	7.40916e-64	0.024187	0.029578	0.817737	0.41418	0.0390587	0.0322992	1.20928	0.227542	0.0155969	0.0298549	0.522422	0.601775	1	9.68571	0.00204225	2.27795	2.57365	0.153595	1	1.27428	0.259898	1	0.895504	0.344775	-0.00737471	0.0236814	-0.311413	0.755711	-0.0685149	0.0179561	-3.81568	0.000166036	-5.01992e-05	0.000545411	-0.0920393	0.92673
Frontal-Temporal junction
Anterior lateral fissure	F.C.L.a.	2.31876	0.106158	21.8425	7.63153e-63	0.245465	0.109804	2.23548	0.0261593	0.14692	0.11951	1.22935	0.219952	-0.0985452	0.110836	-0.889104	0.374696	1	1.68844	0.194856	1	4.29801	0.0390553	1.72753	1.28529	0.394996	1.72755	1.0765	0.219416	0.246391	0.0878098	2.80597	0.0053618	0.0382948	0.0865596	0.442409	0.658528	0.00168588	0.00264042	0.638491	0.523666
Parietal-Temporal junction
Posterior lateral fissure	F.C.L.p.	1.08152	0.0299364	36.1271	2.34559e-109	0.0146086	0.0315582	0.462909	0.643777	0.000447402	0.0345103	0.0129643	0.989665	-0.0147131	0.031831	-0.462224	0.644268	2.08245	1.89848	0.19929	1	1.2547	0.263584	1	0.0567637	0.811855	1	1.39634	0.238309	-0.0330463	0.0260359	-1.26926	0.205366	0.105428	0.0213836	4.9303	1.38423e-06	-0.000739623	0.000663573	-1.11461	0.265942
Anterior sub-central ramus of the lateral fissure	F.C.L.r.sc.ant.	-	-	-	-	-	-	-	-	-	-	-	-	-	-	-	-	-	-	-	-	-	-	-	-	-	-	-	-	-	-	-	-	-	-	-	-	-	-	-	-
Posterior sub-central ramus of the lateral fissure	F.C.L.r.sc.post.	0.65337	0.0468985	13.9316	2.75517e-33	0.00906568	0.0489724	0.185118	0.853282	0.0237667	0.0541363	0.439015	0.661017	0.0140447	0.050312	0.279151	0.780352	1.00016	0.0141908	0.905622	1	0.255758	0.613481	1.585	1.06939	0.481387	1.59387	0.589278	0.620144	0.0171466	0.0416632	0.411552	0.681009	0.0359784	0.0336777	1.06832	0.286375	-0.000715755	0.0010392	-0.688754	0.491596
Temporal lobe
Collateral fissure	F.Coll.	0.846081	0.0262787	32.1965	7.18077e-98	-0.0408895	0.0286614	-1.42664	0.154756	-0.0185307	0.0312481	-0.593017	0.553631	0.0222408	0.0286266	0.776931	0.437831	1	1.68272	0.195591	1.27213	0.0555779	0.825636	1	0.183171	0.668979	1	0.036203	0.84923	0.0186353	0.0204434	0.911557	0.362757	-0.0440992	0.0180834	-2.43865	0.0153406	-0.00220142	0.000545424	-4.03616	6.95355e-05
Anterior intralingual sulcus	S.Li.ant.	0.781441	0.0684112	11.4227	8.1086e-25	0.0276913	0.0742009	0.373194	0.709304	0.019704	0.0813287	0.242276	0.808754	-0.00798764	0.0759235	-0.105206	0.916292	1	3.55918	0.0603141	1	0.0269272	0.869783	2.289	3.63053	0.040507	2.28897	3.8174	0.0329398	-0.0362024	0.0623203	-0.580909	0.561798	-0.0617776	0.040048	-1.54259	0.124129	-0.00129249	0.00120222	-1.07509	0.283318
Anterior occipito-temporal lateral sulcus	S.O.T.lat.ant.	1.49389	0.087481	17.0767	9.87065e-46	-0.015951	0.0950997	-0.167729	0.866913	-0.074181	0.104034	-0.713045	0.476391	-0.0582299	0.0959578	-0.606829	0.544439	1	0.403412	0.525833	1	0.0339362	0.853972	1	1.07115	0.301548	1	1.79512	0.181353	-0.102362	0.0763059	-1.34146	0.180819	0.189238	0.05114	3.70039	0.000257528	-0.00129449	0.00153432	-0.843693	0.399536
Internal occipito-temporal lateral sulcus	S.O.T.lat.int.	-	-	-	-	-	-	-	-	-	-	-	-	-	-	-	-	-	-	-	-	-	-	-	-	-	-	-	-	-	-	-	-	-	-	-	-	-	-	-	-
Median occipito-temporal lateral sulcus	S.O.T.lat.med.	1.06656	0.081502	13.0862	7.64615e-30	0.078597	0.0848179	0.926656	0.355044	-0.0685436	0.0934682	-0.733336	0.464075	-0.147134	0.0854153	-1.72258	0.0862638	1.90368	1.3635	0.280143	1.00518	0.0176646	0.900094	1	0.627363	0.429113	1	1.02244	0.312967	-0.147318	0.0712146	-2.06865	0.0396589	0.257684	0.059057	4.36331	1.90961e-05	-0.00156294	0.0017927	-0.871836	0.384176
Posterior occipito-temporal lateral sulcus	S.O.T.lat.post.	0.980553	0.0427919	22.9144	9.15552e-67	0.0270928	0.0458918	0.590362	0.555413	0.0442763	0.0502924	0.880377	0.379392	0.0169195	0.04649	0.363939	0.716172	1	0.00315473	0.955248	1	4.18657	0.0416566	2.18473	3.06324	0.0507862	2.18581	3.03062	0.0523404	-0.0226043	0.0363078	-0.622572	0.53406	0.0461946	0.028866	1.60031	0.11063	-0.000699653	0.000882504	-0.792804	0.428547
Rhinal sulcus	S.Rh.	1.96697	0.154569	12.7255	1.93321e-29	0.0867565	0.158961	0.545773	0.585667	0.3611	0.17409	2.07422	0.0389963	0.274344	0.161444	1.69931	0.0904002	1	0.0213955	0.883815	1	0.00294734	0.956745	1	2.42677	0.120437	1	2.86935	0.0914216	-0.249695	0.135566	-1.84188	0.0665773	-0.160129	0.117136	-1.36704	0.172737	-0.0100319	0.00354293	-2.83153	0.00497734
Anterior inferior temporal sulcus	S.T.i.ant.	1.40529	0.0560819	25.0578	1.31251e-74	-0.174402	0.059094	-2.95126	0.00342249	-0.128212	0.0645402	-1.98655	0.0479109	0.0461535	0.0597228	0.772795	0.440271	1	11.2783	0.000888542	1.2459	2.71728	0.120653	1	10.3021	0.00147731	1	3.38726	0.0667202	0.0541952	0.0480683	1.12746	0.260476	0.420448	0.0410948	10.2312	3.46781e-21	-0.00406482	0.00126523	-3.21271	0.00146261
Posterior inferior temporal sulcus	S.T.i.post.	0.992348	0.028827	34.4242	2.38842e-104	-0.0351906	0.0304037	-1.15745	0.248045	-0.0119049	0.0332201	-0.358366	0.720331	0.0230184	0.0305471	0.753538	0.45174	1	5.96359	0.0152015	1	0.104757	0.746428	2.4948	2.59534	0.0348654	2.49635	3.4241	0.0138605	-0.00335206	0.0236849	-0.141527	0.887552	0.115886	0.0220718	5.25039	2.94284e-07	-0.002221	0.00067635	-3.2838	0.00114991
Polar temporal sulcus	S.T.pol.	1.343	0.0535696	25.0703	1.54419e-74	-0.0945634	0.0561487	-1.68416	0.0932283	-0.0313439	0.0613082	-0.511252	0.609564	0.0632191	0.0568143	1.11273	0.266746	1	2.17073	0.141744	1	0.0180571	0.893199	1.35778	1.27443	0.373763	1.35781	1.25643	0.378818	0.00936286	0.0458959	0.204002	0.838495	0.191171	0.040204	4.75502	3.13228e-06	-0.00357532	0.00125435	-2.85033	0.00468098
Superior temporal sulcus	S.T.s.	0.834185	0.0491504	16.9721	2.65869e-45	0.0447711	0.0514227	0.870648	0.384669	0.072181	0.0559929	1.28911	0.198391	0.0278072	0.0521698	0.533014	0.594436	1	0.641071	0.423981	1	0.426973	0.513997	1	0.0677889	0.79477	1	0.944863	0.331846	0.0537648	0.0408379	1.31654	0.189036	0.186506	0.039218	4.75561	3.12674e-06	-0.000908617	0.00120352	-0.754964	0.450885
Anterior terminal ascending branch of the STS	S.T.s.ter.asc.ant.	1.71443	0.14666	11.6898	4.87199e-26	-0.0288383	0.153794	-0.187513	0.851392	-0.0543619	0.167318	-0.324902	0.745494	-0.0255601	0.155957	-0.163892	0.869933	1.83884	1.94856	0.0901356	1	0.557424	0.455917	1	0.67739	0.411178	1	0.0182282	0.892699	-0.216329	0.130475	-1.65801	0.0984184	0.0337446	0.108143	0.312035	0.755243	-0.0044866	0.00334682	-1.34056	0.181136
Posterior terminal ascending branch of the STS	S.T.s.ter.asc.post.	1.21213	0.0488249	24.826	9.87864e-74	-0.0240399	0.0503946	-0.477033	0.633698	-0.00677147	0.0551718	-0.122734	0.902403	0.0172684	0.0514216	0.33582	0.737249	1	3.30772	0.0699863	1	0.372445	0.542153	1	0.193211	0.660585	1	0.0212931	0.884085	-0.0901685	0.0428809	-2.10277	0.0363479	0.0150529	0.038095	0.39514	0.69303	-0.00275466	0.00117968	-2.3351	0.0202205
Parietal-Occipital junction
Parieto-occipital fissure	F.P.O.	1.04198	0.03727	27.9576	2.82191e-84	-0.0230665	0.0411473	-0.560584	0.575514	0.0273273	0.0448734	0.608987	0.54301	0.0502561	0.0410065	1.22556	0.221358	1	9.26296	0.00255261	1	0.0632401	0.801625	2.16458	2.43166	0.0815993	2.16443	2.38417	0.0856683	-0.0364586	0.0288997	-1.26156	0.208123	-0.12181	0.0236207	-5.15691	4.65931e-07	-0.000927877	0.000707562	-1.31137	0.19077
Occipital lobe
Calcarine fissure	F.Cal.ant.-Sc.Cal.	0.835652	0.0251896	33.1744	1.15759e-100	-0.0112546	0.0274461	-0.410061	0.682064	0.00498207	0.0299548	0.166319	0.868022	0.0156585	0.0274742	0.569936	0.569164	1	5.80353	0.0166173	1.7091	0.712573	0.336416	1.627	0.458919	0.601414	1	1.56024	0.212641	-0.0138533	0.0208087	-0.665743	0.506105	-0.133192	0.0160376	-8.30494	3.87286e-15	-0.000675721	0.00048387	-1.39649	0.163635
Occipital lobe	OCCIPITAL	1.1541	0.0288114	40.057	6.01734e-120	-0.027221	0.0306796	-0.887268	0.375673	-0.00434856	0.0335254	-0.129709	0.896887	0.0227717	0.0309275	0.736293	0.46215	2.33391	4.24516	0.0251319	1	0.129939	0.718759	1.84318	2.1151	0.208564	1.80227	3.23974	0.114412	-0.0185476	0.0245048	-0.7569	0.449727	-0.178919	0.0201808	-8.8658	8.02407e-17	-0.00135277	0.000623927	-2.16816	0.0309632
Cuneal sulcus	S.Cu.	1.04838	0.0546902	19.1694	1.78541e-53	-0.0500747	0.0585172	-0.855726	0.392856	0.00586744	0.063827	0.0919273	0.926819	0.0559422	0.0587814	0.951698	0.342043	1	0.00130067	0.971256	1	0.114118	0.735748	1	3.00436e-05	0.995632	1	0.12871	0.720035	0.0657473	0.0446648	1.47202	0.142101	-0.108913	0.0392933	-2.7718	0.00593539	-0.00129796	0.00119836	-1.08312	0.279656
Posterior intra-lingual sulcus	S.Li.post.	0.859423	0.0383181	22.4287	4.03375e-65	0.039381	0.040729	0.966903	0.334405	-0.00148152	0.0445884	-0.0332266	0.973517	-0.0401525	0.0414536	-0.968613	0.333554	1	8.62427	0.00358484	2.30352	2.69255	0.0418155	1	3.58714	0.05923	1.72082	1.44619	0.15298	-0.0560895	0.0345544	-1.62322	0.105637	-0.110011	0.0250137	-4.39804	1.53954e-05	-0.00107388	0.000770404	-1.39392	0.164417
Occipito-polar sulcus	S.O.p.	1.37662	0.0789437	17.438	4.51281e-44	-0.13807	0.0824594	-1.6744	0.0954007	-0.0395706	0.0886472	-0.446383	0.655737	0.0984993	0.0801641	1.22872	0.220422	1	1.2823	0.258641	1	0.178705	0.67288	1.13921	0.0135548	0.928942	1.13918	0.26607	0.584221	-0.0995426	0.0647043	-1.53842	0.125309	-0.298318	0.0485932	-6.1391	3.56617e-09	-0.00224019	0.00143969	-1.55603	0.121066
Cingulate
Subcallosal sulcus	S.Call.	2.22108	0.395356	5.61792	4.5664e-08	0.140879	0.428182	0.329016	0.742383	-0.037648	0.46752	-0.080527	0.935874	-0.178526	0.427129	-0.417966	0.676284	2.16663	2.76917	0.083916	1	5.42593	0.0205336	2.63527	2.86695	0.0241648	2.63524	1.38536	0.135972	0.0578871	0.292411	0.197965	0.843213	0.159551	0.301235	0.529657	0.596759	-0.00380623	0.00907936	-0.419218	0.67537
Insula
Insula	INSULA	1.07726	0.0478976	22.4908	1.3024e-65	0.00902594	0.0484679	0.186225	0.852398	-0.0508314	0.0530604	-0.957991	0.338862	-0.0598621	0.0493657	-1.21263	0.226257	1.00003	0.160766	0.688762	1.00002	0.756105	0.385268	1.00014	0.97861	0.323402	1.00009	0.0362358	0.849287	-0.0630673	0.0414816	-1.52037	0.129505	0.0376933	0.0407346	0.925337	0.355557	-0.00187557	0.0012669	-1.48044	0.139838
BDo = bipolar disorder offspring, Co = controls, edf = estimated degrees of freedom, SE = standard error, SZo = schizophrenia offspring.
bold = significant before false discovery rate (FDR) correction; bold* = significant after FDR correction. FDR correction was applied on all sulci at once, once for the group comparisons, once for the group*age comparisons, and once for the age effect in controls.
aGeneralized additive mixed models were run for each brain measure with group, sex, scanner and Euler number (for left or right hemisphere depending on region) as fixed effects, age as a smooth term (k = 4), the interaction between smoothed age and group (ordered), and subject and family as random effects. The statistics (edf, F and p) of the Age x Group interactions represent those of the differ…
bAnalyses run with control offspring as reference group.
cAnalyses run with bipolar disorder offspring as reference group.

## Sheet: S6 (GI, LMER)
Supplemental Table S6. Group and Group*Age effects from the linear mixed-effects model analyses on global, lobar and regional gyrificationa
Region	Interceptb					BDo versus Cob					SZo versus Cob					SZo versus BDoc					Age in Cob					Age x BDo versus Cob					Age x SZo versus Cob					Age x SZo versus BDoc					Sexb					Scannerb
	β	SE	df	t	p	β	SE	df	t	p	β	SE	df	t	p	β	SE	df	t	p	β	SE	df	t	p	β	SE	df	t	p	β	SE	df	t	p	β	SE	df	t	p	β	SE	df	t	p	β	SE	df	t
Whole brain	3.31813	0.0177381	145.953	187.062	1.05239e-175	0.00446939	0.0201415	112.771	0.2219	0.824793	-0.0128148	0.0219778	112.586	-0.583081	0.561005	-0.0172842	0.0199879	120.538	-0.864736	0.388901	-0.0221803	0.00242177	160.904	-9.15872	2.32057e-16	0.00347061	0.00275709	143.002	1.2588	0.210155	0.0019277	0.00303252	141.865	0.635675	0.526012	-0.00154291	0.00274242	151.307	-0.562609	0.574534	0.0758003	0.0133543	146.39	5.67611	7.15504e-08	-0.076393	0.00904353	223.201	-8.44726
Left hemisphere	3.31397	0.0182748	144.449	181.341	2.70197e-172	0.0074264	0.0204524	109.006	0.363106	0.717229	-0.0161914	0.0223288	109.294	-0.725134	0.469919	-0.0236178	0.0203663	118.184	-1.15965	0.248529	-0.0222628	0.00269617	170.18	-8.25717	3.98697e-14	0.00174404	0.00305456	148.01	0.570962	0.568891	0.00122535	0.00336324	149.892	0.364337	0.71612	-0.000518683	0.00304393	160.665	-0.170399	0.86491	0.0798328	0.0144202	157.608	5.53617	1.26486e-07	-0.073744	0.00992841	230.48	-7.42757
Frontal lobe	3.17783	0.0197478	148.235	160.921	2.76453e-168	0.00924726	0.0219653	112.728	0.420995	0.674561	0.00167328	0.0239858	113.095	0.0697611	0.944507	-0.00757398	0.0219192	122.454	-0.345542	0.73028	-0.0230161	0.00298026	171.216	-7.72283	9.11029e-13	-2.48405e-05	0.00338357	148.701	-0.00734151	0.994152	0.00139292	0.0037191	151.095	0.374532	0.708534	0.00141776	0.00336674	162.06	0.421108	0.674234	0.0767147	0.0159249	162.333	4.81728	3.31616e-06	-0.0588168	0.0109447	232.03	-5.37399
Frontal pole	2.28991	0.0170353	158.746	134.421	1.95719e-165	0.00549782	0.0182117	117.973	0.301883	0.763272	-0.00647214	0.019868	119.358	-0.325757	0.745179	-0.01197	0.0183054	128.952	-0.653903	0.514339	-0.000230593	0.00344461	227.86	-0.0669431	0.946686	-0.00369197	0.00403378	210.144	-0.915265	0.361102	-0.00858526	0.00438026	213.853	-1.95999	0.0512962	-0.00489328	0.00391136	235.427	-1.25104	0.21216	0.0396815	0.0142516	174.153	2.78436	0.00595653	-0.00281178	0.0118496	273.013	-0.237289
Lateral orbitofrontal cortex	2.9935	0.0245772	156.818	121.8	3.30929e-157	-0.0138866	0.0272853	119.679	-0.508941	0.61173	-0.0189039	0.0297488	119.887	-0.635452	0.526345	-0.00501727	0.0271604	127.997	-0.184727	0.853735	-0.0172492	0.0041522	197.74	-4.15423	4.85433e-05	0.00393451	0.00476371	174.859	0.825934	0.409967	0.00474618	0.00524091	177.477	0.905601	0.366375	0.000811663	0.00470602	193.841	0.172474	0.863245	0.0667787	0.0190745	163.908	3.50094	0.000597358	-0.0546758	0.0147996	259.212	-3.69441
Medial orbitofrontal cortex	2.29634	0.0146743	156.926	156.487	3.14366e-174	-0.0117817	0.0161038	117.162	-0.731615	0.465865	-0.0106221	0.0175528	117.83	-0.605154	0.546241	0.0011596	0.016062	126.349	0.0721956	0.94256	-0.00572744	0.00270042	213.457	-2.12094	0.0350802	-9.71036e-05	0.00312427	192.238	-0.0310805	0.975238	-0.00042995	0.00342617	194.585	-0.12549	0.900265	-0.000332846	0.00306242	214.594	-0.108687	0.913552	0.0412287	0.0115569	162.884	3.56744	0.000473658	-0.0179994	0.00943836	269.249	-1.90705
Pars orbitalis	3.37345	0.0421333	153.736	80.0662	3.06522e-127	0.00897539	0.0457971	115.192	0.195981	0.84497	0.0325268	0.0500259	116.333	0.650199	0.516846	0.0235514	0.046037	128.047	0.511574	0.60983	-0.0247303	0.00718276	195.919	-3.44301	0.000703366	0.000266698	0.00826211	172.959	0.0322797	0.974286	0.000253261	0.00902155	177.539	0.0280729	0.977636	-1.34371e-05	0.00815107	190.977	-0.0016485	0.998686	0.0657978	0.0358182	180.53	1.83699	0.0678549	-0.0357172	0.025812	252.874	-1.38375
Pars triangularis	4.23532	0.0474035	132.731	89.3463	1.9576e-120	0.00328765	0.0517014	95.9037	0.0635893	0.94943	0.0424891	0.0565617	97.5574	0.751199	0.454341	0.0392014	0.0521302	112.049	0.751991	0.453633	-0.0306055	0.00735785	178.025	-4.15958	4.95271e-05	0.00591681	0.00838496	156.002	0.705646	0.481461	0.00749197	0.00916554	159.745	0.817406	0.414914	0.00157516	0.00832719	169.406	0.189158	0.850195	0.172544	0.0413589	178.654	4.17188	4.70843e-05	-0.081501	0.0270836	232.598	-3.00924
Pars opercularis	4.82496	0.0532212	147.77	90.6586	2.00441e-131	0.00265466	0.0586278	110.46	0.0452799	0.963966	0.0046339	0.0640356	111.296	0.0723643	0.942442	0.00197924	0.0586956	122.029	0.0337204	0.973155	-0.0278046	0.00840305	180.753	-3.30887	0.0011305	0.00131941	0.00958418	157.941	0.137665	0.89068	0.00809211	0.0105064	161.135	0.770205	0.442306	0.0067727	0.00950821	172.846	0.7123	0.477239	0.154426	0.044102	170.329	3.50156	0.000590638	-0.132046	0.0306416	240.161	-4.30936
Rostral middle frontal gyrus	3.11978	0.0254452	149.121	122.608	1.30392e-151	0.0202835	0.0283442	113.73	0.715612	0.475697	0.00975067	0.0309399	113.961	0.315149	0.753225	-0.0105328	0.0282534	122.8	-0.372797	0.709943	-0.0175677	0.00389518	169.942	-4.51011	1.20395e-05	-0.00316861	0.00442802	147.486	-0.715582	0.475381	-0.00522918	0.00487018	149.288	-1.07371	0.284684	-0.00206057	0.00440291	161.347	-0.468002	0.640415	0.0568017	0.0202561	155.025	2.80418	0.00569021	-0.0334729	0.0142424	233.201	-2.35023
Caudal middle frontal gyrus	3.56411	0.0295088	145.017	120.782	2.02818e-147	0.0455663	0.0325922	108.289	1.39808	0.164947	0.0225118	0.0356185	109.233	0.632026	0.52869	-0.0230545	0.0326436	120.537	-0.706249	0.481396	-0.030154	0.0044473	173.785	-6.78029	1.79927e-10	-0.00273473	0.00504966	151.711	-0.541567	0.588911	-0.000648001	0.00553867	154.472	-0.116996	0.907015	0.00208673	0.00502365	164.502	0.415381	0.678404	0.0913819	0.0246176	169.547	3.71205	0.000278575	-0.0708149	0.0163921	230.893	-4.32008
Superior frontal gyrus	2.46211	0.0163596	154.318	150.5	2.53712e-169	0.00521834	0.0181294	116.714	0.287839	0.773981	0.00543902	0.0197656	117.013	0.275176	0.783667	0.000220679	0.0180531	125.224	0.0122239	0.990266	-0.0142358	0.00279695	196.837	-5.08978	8.34644e-07	0.000247802	0.00321258	173.986	0.0771347	0.938605	0.0017513	0.0035326	176.355	0.495753	0.620686	0.00150349	0.00317049	193.495	0.474216	0.635881	0.0439692	0.0127404	159.486	3.45117	0.000714521	-0.0558504	0.00994393	259.276	-5.61653
Precentral gyrus	3.91928	0.0277677	144.921	141.145	4.55873e-157	0.0168271	0.0303675	106.794	0.554117	0.580658	-0.00901362	0.033156	107.736	-0.271855	0.786254	-0.0258407	0.0304385	118.334	-0.848949	0.397624	-0.0360284	0.00467535	188.23	-7.70604	7.23529e-13	-4.95398e-05	0.00536793	164.683	-0.00922883	0.992648	0.00203723	0.0058728	168.796	0.346892	0.729105	0.00208677	0.00530099	182.838	0.393656	0.694294	0.135811	0.0231241	170.033	5.87312	2.19357e-08	-0.0987624	0.0168089	249.324	-5.8756
Paracentral lobule	2.61525	0.018033	149.483	145.026	1.04382e-162	-0.00637758	0.0196643	109.58	-0.324323	0.746312	-0.0342019	0.0214665	110.789	-1.59327	0.113949	-0.0278244	0.0197177	122.031	-1.41113	0.160749	-0.0223984	0.00311644	201.328	-7.18716	1.2643e-11	0.00463184	0.00358792	179.19	1.29096	0.198382	-0.00153396	0.00392205	182.983	-0.391111	0.69617	-0.0061658	0.00353575	197.758	-1.74385	0.08274	0.0412822	0.0150315	178.376	2.74637	0.00664384	-0.0595266	0.0111364	256.903	-5.34522
Parietal lobe	3.61134	0.0214683	141.637	168.218	5.62865e-165	0.004211	0.0240167	105.339	0.175336	0.861152	-0.021122	0.0262034	105.597	-0.806079	0.422009	-0.025333	0.0238921	114.053	-1.06031	0.291246	-0.0286788	0.00331144	176.907	-8.66051	2.86504e-15	0.00422924	0.00376699	154.032	1.12271	0.263306	0.000912997	0.00414977	156.038	0.220011	0.82615	-0.00331625	0.00374506	168.842	-0.885499	0.377147	0.0735308	0.0166749	153.432	4.40967	1.93811e-05	-0.0847294	0.012058	240.249	-7.0268
Postcentral gyrus	3.97482	0.027888	148.937	142.528	4.02803e-161	0.00429628	0.0307016	111.225	0.139937	0.888963	-0.0197156	0.033505	111.865	-0.588437	0.557425	-0.0240119	0.0306855	121.452	-0.782517	0.435434	-0.0346095	0.00463907	189.204	-7.46044	3.03794e-12	0.00130824	0.00531723	165.709	0.246038	0.805957	4.58422e-05	0.00582996	169.33	0.0078632	0.993735	-0.0012624	0.00525646	183.591	-0.240162	0.810473	0.110853	0.0226709	168.354	4.88964	2.34341e-06	-0.108109	0.0166807	250.859	-6.48111
Supramarginal gyrus	4.04252	0.0299163	144.47	135.128	5.73712e-154	-0.0120761	0.0330847	107.11	-0.365005	0.715827	-0.0349475	0.0360865	107.545	-0.968437	0.334999	-0.0228714	0.0329915	116.2	-0.693253	0.489534	-0.0275975	0.00501533	187.835	-5.50263	1.21382e-07	0.0045594	0.00575094	164.051	0.792808	0.429035	-0.00158871	0.00631658	167.31	-0.251514	0.801725	-0.0061481	0.00568316	182.95	-1.08181	0.28076	0.08369	0.0237333	159.486	3.52628	0.000550462	-0.101505	0.0179522	252.499	-5.65415
Inferior parietal cortex	3.56079	0.0269067	140.752	132.339	1.41877e-149	0.0398287	0.0300436	104.527	1.3257	0.18783	-0.00174949	0.0328021	105.017	-0.0533347	0.957567	-0.0415782	0.0299396	114.325	-1.38874	0.167613	-0.0288261	0.00400692	172.7	-7.19408	1.83457e-11	0.00680777	0.0045434	150.366	1.49839	0.136129	0.00162993	0.00499937	152.522	0.326028	0.74485	-0.00517784	0.00452485	163.369	-1.14431	0.254169	0.0573766	0.0214016	158.944	2.68095	0.00811599	-0.0680354	0.0147372	232.538	-4.61657
Superior parietal cortex	3.32589	0.0248954	139.41	133.595	5.09627e-149	0.0148519	0.0279865	103.183	0.530681	0.59678	0.0173512	0.0305467	103.538	0.568022	0.57125	0.00249927	0.027824	112.234	0.0898243	0.928587	-0.03012	0.00363796	171.875	-8.27936	3.33912e-14	0.00481982	0.00411826	150.103	1.17035	0.243714	0.00171268	0.00454057	151.28	0.377195	0.706558	-0.00310714	0.00410705	162.355	-0.756539	0.450423	0.0417388	0.0192663	149	2.16641	0.0318693	-0.067319	0.0133988	231.642	-5.02425
Precuneus cortex	3.2124	0.0275832	134.463	116.462	6.83412e-137	-0.0204327	0.0303861	97.1635	-0.672435	0.502903	-0.060635	0.0332175	98.5146	-1.82539	0.0709715	-0.0402023	0.0304791	110.932	-1.31901	0.189881	-0.0227704	0.00416104	178.187	-5.4723	1.48891e-07	0.00339779	0.00472567	156.297	0.719007	0.47321	0.0013403	0.00517953	159.32	0.258768	0.796148	-0.00205749	0.00470084	168.998	-0.437686	0.662173	0.0876938	0.0232806	174.128	3.76682	0.000225995	-0.0561448	0.0153521	232.729	-3.65714
Temporal lobe	3.58315	0.0264902	152.998	135.263	3.92892e-161	0.0207698	0.0293138	114.587	0.708533	0.480053	-0.0248584	0.0319614	115.021	-0.777762	0.438306	-0.0456281	0.029204	123.571	-1.56239	0.120753	-0.018572	0.00454369	199.872	-4.08742	6.31568e-05	0.00035009	0.00522082	177.147	0.0670566	0.946612	-0.000613354	0.00573785	179.806	-0.106896	0.914991	-0.000963444	0.00515066	196.66	-0.187052	0.851812	0.0945826	0.0207423	162.792	4.55989	1.0015e-05	-0.0987154	0.0161509	260.478	-6.11206
Temporal pole	2.66191	0.0269181	154.075	98.889	2.64761e-141	-0.0214147	0.0291565	111.579	-0.734473	0.464201	-0.0182469	0.0317715	112.702	-0.574317	0.566898	0.00316776	0.0291243	121.055	0.108767	0.913568	-0.00331137	0.00551281	241.01	-0.600669	0.548625	-0.00541718	0.00644467	224.841	-0.840567	0.401483	-0.00739329	0.00704077	225.966	-1.05007	0.294809	-0.00197611	0.00624001	248.827	-0.316684	0.751749	0.0556013	0.0212451	165.264	2.61713	0.00968985	-0.065864	0.0187641	279.831	-3.51011
Inferior temporal gyrus	2.92293	0.0192637	147.664	151.733	5.09892e-164	0.0428987	0.0203474	106.97	2.10832	0.037339	0.0337077	0.0222403	108.883	1.51562	0.132514	-0.00919101	0.0206505	123.175	-0.445075	0.657047	-0.00944998	0.00378433	214.586	-2.49714	0.0132716	-0.00461341	0.00443478	196.977	-1.04028	0.299485	0.000247092	0.0047943	201.893	0.0515387	0.958947	0.00486051	0.0043198	220.687	1.12517	0.26174	0.0107889	0.0170916	180.6	0.63124	0.528681	-0.0617865	0.0132319	263.785	-4.66951
Middle temporal gyrus	3.63467	0.0352002	157.853	103.257	7.91969e-147	0.0516757	0.0383454	117.594	1.34764	0.180365	0.0151082	0.0417991	118.464	0.361448	0.718409	-0.0365675	0.0383116	127.115	-0.954476	0.341654	-0.0216512	0.00671971	223.575	-3.22204	0.00146258	-0.00122899	0.0078055	203.045	-0.157452	0.875045	-0.00419302	0.008538	206.726	-0.4911	0.623876	-0.00296402	0.0076206	226.815	-0.388949	0.697679	0.0942762	0.0281257	172.615	3.35196	0.000985944	-0.0983216	0.0233099	273.516	-4.21803
Superior temporal gyrus	4.59979	0.0479763	156.353	95.8764	8.24384e-141	0.00251804	0.0535037	119.403	0.0470628	0.962542	-0.0695201	0.0583421	119.552	-1.1916	0.23578	-0.0720382	0.0532148	127.731	-1.35372	0.178215	-0.026627	0.00783366	193.776	-3.39906	0.000820853	0.000932382	0.00895832	171.15	0.10408	0.917228	-0.00284838	0.00986706	173.22	-0.288676	0.773175	-0.00378076	0.00887358	188.334	-0.42607	0.670543	0.209217	0.0369615	162.306	5.66041	6.69131e-08	-0.133133	0.0281288	255.041	-4.73298
Transverse temporal cortex	5.33581	0.0584823	152.983	91.2381	2.75996e-135	-0.0429354	0.0649715	115.152	-0.660835	0.510038	-0.104473	0.0708747	115.577	-1.47406	0.143185	-0.061538	0.0647295	124.554	-0.950693	0.343601	-0.0348088	0.00948274	191.541	-3.67075	0.000313521	0.00949319	0.0108381	168.948	0.875907	0.382324	0.00852957	0.0119185	171.252	0.715658	0.475177	-0.000963622	0.0107378	185.463	-0.0897414	0.92859	0.257882	0.046055	164.523	5.59943	8.84028e-08	-0.182628	0.0341854	251.854	-5.34228
Banks of the STS	3.89213	0.0431661	153.112	90.1664	1.33948e-134	0.0838462	0.0485066	115.454	1.72855	0.0865627	-0.0264707	0.0528626	115.449	-0.500745	0.617504	-0.110317	0.0481098	123.019	-2.29302	0.0235444	-0.0336821	0.00711469	200.915	-4.73416	4.14693e-06	0.00711869	0.00814337	178.827	0.87417	0.383198	0.00127652	0.00900095	180.019	0.14182	0.88738	-0.00584218	0.00806681	196.767	-0.724224	0.469788	0.04749	0.0318186	150.211	1.49252	0.13766	-0.0890677	0.0253687	261.371	-3.51093
Fusiform gyrus	2.88272	0.0194622	143.205	148.119	1.41744e-158	0.0248841	0.0214308	104.888	1.16114	0.248222	-0.011048	0.0233876	105.677	-0.472387	0.637625	-0.0359321	0.0214182	115.527	-1.67764	0.09612	-0.0124554	0.00323292	187.641	-3.85269	0.000160264	0.00282052	0.00370497	164.42	0.76128	0.44758	0.00297023	0.00406252	167.624	0.73113	0.465721	0.000149709	0.00366303	182.08	0.0408704	0.967444	0.0638994	0.015814	164.216	4.04069	8.16951e-05	-0.0476528	0.0116278	249.459	-4.09817
Entorhinal cortex	2.70078	0.0205509	140.643	131.419	4.63167e-149	-0.026256	0.0221659	99.1569	-1.18452	0.239039	-0.0398107	0.0241925	100.758	-1.64558	0.102966	-0.0135548	0.0222738	112.42	-0.608551	0.54405	-0.0033431	0.00383334	207.841	-0.87211	0.384155	0.00264145	0.00445103	188.438	0.593447	0.553594	-0.0025601	0.00484826	191.041	-0.528046	0.59808	-0.00520155	0.0043556	210.06	-1.19422	0.233738	0.063892	0.0172969	172.186	3.69385	0.000296399	-0.0688372	0.0134621	260.932	-5.11339
Parahippocampal gyrus	2.90996	0.0249243	130.501	116.752	6.9145e-134	0.0242595	0.0273552	91.722	0.886834	0.377488	-0.0172158	0.0298601	92.8625	-0.576547	0.565641	-0.0414753	0.0273776	103.459	-1.51494	0.132837	-0.0122074	0.00416277	189.573	-2.93252	0.00377656	0.00573259	0.00477423	166.472	1.20074	0.23156	0.00265814	0.00522927	169.974	0.50832	0.611888	-0.00307445	0.00471786	184.224	-0.651661	0.515432	0.0953154	0.0205056	165.738	4.64827	6.79864e-06	-0.0327928	0.0149738	249.306	-2.19001
Occipital lobe	3.00769	0.0183346	140.141	164.045	4.73063e-162	0.00690408	0.0201195	101.988	0.343153	0.732189	-0.0163004	0.0219785	103.154	-0.741651	0.459984	-0.0232045	0.0201721	114.733	-1.15033	0.252402	-0.0138793	0.002941	184.002	-4.71924	4.67342e-06	0.00127343	0.0033603	161.25	0.378965	0.705213	-0.00156971	0.00367955	164.715	-0.426603	0.670225	-0.00284314	0.00333001	176.676	-0.853793	0.394376	0.0620155	0.0153572	172.283	4.03821	8.09457e-05	-0.0654594	0.010699	242.234	-6.11828
Pericalcarine cortex	3.13128	0.030163	134.858	103.812	1.52328e-130	-0.0212731	0.0332711	97.5757	-0.639387	0.524069	-0.0458178	0.0363659	98.8447	-1.25991	0.210668	-0.0245447	0.0333481	110.879	-0.736014	0.463277	-0.0157772	0.0045476	176.807	-3.46936	0.000655373	0.00336088	0.00516406	154.882	0.650822	0.516126	-0.00339707	0.00566205	157.758	-0.599971	0.549386	-0.00675795	0.0051372	167.62	-1.31549	0.190141	0.0899995	0.0253125	171.416	3.55554	0.000487705	-0.0636821	0.0167705	232.158	-3.79727
Cuneus cortex	3.26266	0.0298991	141.935	109.123	8.69472e-139	-0.0204282	0.0328578	104.879	-0.621715	0.535478	-0.0585023	0.0359238	106.118	-1.62851	0.106382	-0.0380741	0.032993	118.629	-1.15401	0.250817	-0.0172817	0.00455396	177.16	-3.79487	0.000202594	-0.000766722	0.00517732	154.987	-0.148093	0.882462	-0.00165831	0.00567088	158.281	-0.292426	0.770344	-0.000891591	0.00514719	168.023	-0.173219	0.862688	0.062069	0.0254163	175.475	2.44209	0.0155941	-0.0721165	0.0167807	232.758	-4.29759
Lingual gyrus	3.0754	0.0271866	136.632	113.122	6.80703e-137	-0.0197353	0.0298495	99.0848	-0.66116	0.510044	-0.0497855	0.0326238	100.372	-1.52605	0.130143	-0.0300502	0.0299575	112.62	-1.00309	0.317966	-0.0141031	0.00423567	180.84	-3.32961	0.00105401	0.00426331	0.00482605	158.268	0.883396	0.378362	-0.00180396	0.00528496	161.809	-0.341338	0.733292	-0.00606727	0.00479149	172.368	-1.26626	0.207128	0.104064	0.0229934	174.934	4.52583	1.10816e-05	-0.0495247	0.0155244	237.294	-3.19012
Lateral occipital cortex	2.85582	0.0195935	144.75	145.754	6.30751e-159	0.0412673	0.0216592	106.315	1.9053	0.0594425	0.0228361	0.0236419	107.14	0.965915	0.336262	-0.0184312	0.0216337	117.298	-0.851965	0.39597	-0.0129463	0.00314199	186.441	-4.1204	5.68313e-05	0.000240196	0.00358813	163.883	0.0669417	0.94671	-0.000389378	0.0039383	166.491	-0.0988697	0.921361	-0.000629574	0.00355657	179.547	-0.177017	0.859695	0.0322815	0.0158752	165.797	2.03345	0.0436011	-0.069087	0.0113901	245.956	-6.06553
Cingulate	2.49861	0.0164197	140.808	152.172	4.21375e-158	-0.0241626	0.0180695	103.987	-1.3372	0.184074	-0.0295738	0.0197539	105.146	-1.49711	0.13736	-0.00541126	0.0181323	117.297	-0.298432	0.765902	-0.0126473	0.00248889	176.253	-5.0815	9.48826e-07	0.00123935	0.00282805	153.875	0.438235	0.66183	-0.00191252	0.00309881	157.251	-0.61718	0.538009	-0.00315187	0.0028124	166.894	-1.12071	0.264023	0.0691972	0.0138975	174.751	4.9791	1.52376e-06	-0.0374733	0.00917624	232.234	-4.08373
Rostral anterior cingulate cortex	2.2445	0.0170223	158.826	131.857	3.49454e-164	-0.0294454	0.0188492	121.074	-1.56216	0.120862	-0.0198599	0.0205537	121.423	-0.966246	0.335842	0.00958542	0.0187795	129.939	0.510419	0.610624	-0.00607421	0.00288806	198.469	-2.10322	0.0367068	0.00123201	0.00331505	176.026	0.37164	0.710608	-0.00082991	0.00364362	178.317	-0.227771	0.820085	-0.00206192	0.00327334	194.665	-0.629913	0.52949	0.0547063	0.0133517	164.398	4.09734	6.54834e-05	-0.0219695	0.0102951	258.915	-2.13397
Caudal anterior cingulate cortex	2.11099	0.0183514	153.919	115.032	3.60732e-151	-0.0284132	0.0203137	117.585	-1.39872	0.164528	-0.0217588	0.0221758	118	-0.981196	0.328504	0.00665442	0.020287	127.433	0.328014	0.743439	-0.00943457	0.0028997	182.802	-3.25364	0.00135725	0.00198248	0.00330667	159.712	0.599539	0.549663	-6.15299e-05	0.0036305	162.823	-0.0169481	0.986499	-0.00204401	0.00328083	175.088	-0.623016	0.534085	0.0487388	0.0148656	170.191	3.27862	0.00126486	-0.0364145	0.0105467	243.47	-3.45268
Posterior cingulate cortex	2.45953	0.0177754	140.447	138.367	5.13211e-152	-0.0373632	0.0192949	102.231	-1.93643	0.0555766	-0.0623649	0.0210921	103.719	-2.95679	0.0038494	-0.0250017	0.019443	117.12	-1.2859	0.201016	-0.0138941	0.00294894	189.152	-4.71154	4.75168e-06	0.00154699	0.00338388	166.251	0.457164	0.64815	-0.00549953	0.00369343	170.839	-1.489	0.13833	-0.00704652	0.0033456	182.773	-2.10621	0.0365517	0.052787	0.0153823	180.417	3.43167	0.000743773	-0.0474572	0.0106877	245.599	-4.44038
Isthmus of the cingulate cortex	3.01636	0.0284269	130.833	106.109	8.91132e-129	-0.0136814	0.0308803	92.3368	-0.443046	0.658768	-0.0291312	0.0337529	94.0282	-0.863072	0.390294	-0.0154498	0.0311009	107.686	-0.496766	0.620367	-0.0149625	0.00471719	189.357	-3.17192	0.00176694	0.00337971	0.00541256	167.467	0.62442	0.533201	0.0011336	0.005909	171.272	0.191844	0.848092	-0.00224611	0.00535112	183.697	-0.419746	0.675162	0.0925204	0.0245187	178.732	3.77347	0.000218806	-0.0525056	0.0170882	244.61	-3.07263
Insula	4.818	0.0511783	155.164	94.1415	8.52562e-139	0.00200235	0.0556745	113.778	0.0359653	0.971373	-0.00123982	0.0606868	114.789	-0.0204298	0.983736	-0.00324217	0.0556338	123.723	-0.0582769	0.953622	-0.0275964	0.00988201	227.073	-2.79259	0.00567465	0.0046947	0.0114918	207.553	0.408526	0.683309	0.0109154	0.0125651	210.648	0.868709	0.385995	0.00622073	0.0112054	231.127	0.555156	0.579325	0.254587	0.0408992	172.257	6.22475	3.56118e-09	-0.167736	0.034182	274.464	-4.90715
Right hemisphere	3.32066	0.0186874	148.257	177.695	1.17366e-174	0.00349473	0.0214166	115.968	0.163179	0.870662	-0.00927749	0.0233735	115.674	-0.396924	0.692155	-0.0127722	0.0212	122.756	-0.602462	0.547978	-0.022555	0.00250676	160.467	-8.99767	6.27396e-16	0.00470011	0.00288275	148.098	1.63043	0.105136	0.00223476	0.0031796	145.478	0.702842	0.483277	-0.00246535	0.00285541	153.799	-0.863395	0.389265	0.0744721	0.0133805	135.828	5.56574	1.34279e-07	-0.0790061	0.00939705	226.251	-8.40754
Frontal lobe	3.15944	0.019927	150.956	158.551	8.76983e-170	0.00119549	0.0225403	117.017	0.0530378	0.957792	0.00504103	0.0246106	117.061	0.204832	0.838059	0.00384554	0.0224004	125.366	0.171673	0.863972	-0.0208769	0.00276812	162.34	-7.54192	3.10934e-12	0.00237867	0.0031921	149.268	0.745172	0.457339	-0.00121818	0.00350468	148.126	-0.347585	0.728645	-0.00359684	0.00315239	155.991	-1.14099	0.255622	0.0705511	0.0152155	151.389	4.6368	7.59042e-06	-0.0696154	0.0103726	227.753	-6.71145
Frontal pole	2.32074	0.0174158	155.858	133.255	1.73422e-162	0.00146117	0.0190351	115.99	0.0767622	0.938945	-0.00104667	0.0207634	116.923	-0.0504093	0.959882	-0.00250784	0.019041	125.97	-0.131707	0.895426	-0.00410096	0.00323129	209.252	-1.26914	0.2058	-0.00241011	0.00379745	196.798	-0.634665	0.526384	-0.00605177	0.00414051	197.277	-1.4616	0.145442	-0.00364166	0.00368798	215.251	-0.98744	0.324536	0.0293702	0.0139576	166.349	2.10425	0.0368597	-0.0212873	0.0113254	270.236	-1.87961
Lateral orbitofrontal cortex	2.86727	0.0205484	151.22	139.537	1.09482e-161	-0.0332074	0.0228567	112.474	-1.45285	0.149048	-0.0316499	0.024925	112.948	-1.26981	0.206764	0.00155754	0.0227605	121.425	0.0684316	0.945555	-0.0161901	0.00350613	197.013	-4.61765	6.99372e-06	0.0070332	0.00409092	183.462	1.71922	0.0872607	-0.000255191	0.00448643	183.133	-0.0568805	0.954702	-0.00728839	0.00400238	198.584	-1.82102	0.0701094	0.0636345	0.0157756	155.586	4.03373	8.58008e-05	-0.0569692	0.0124952	264.059	-4.55927
Medial orbitofrontal cortex	2.33567	0.01444	163.479	161.75	2.52822e-182	-0.0171976	0.0158516	124.819	-1.08491	0.280052	-0.0143097	0.0172882	125.553	-0.827715	0.409402	0.00288793	0.0158351	134.076	0.182375	0.855564	-0.0107804	0.00264422	207.558	-4.07695	6.49925e-05	0.00651124	0.00310263	195.408	2.09862	0.0371352	-0.000112019	0.00338871	194.986	-0.0330565	0.973663	-0.00662326	0.00301747	212.949	-2.19497	0.0292463	0.0428029	0.0114236	163.682	3.74687	0.000247823	-0.0303943	0.00928403	269.952	-3.27383
Pars orbitalis	3.36264	0.0376283	140.627	89.3647	8.90551e-126	-0.0364426	0.0410647	100.74	-0.887444	0.376954	-0.00978501	0.0448583	102.113	-0.218131	0.827762	0.0266576	0.0412644	114.453	0.64602	0.51956	-0.0169235	0.00631348	188.882	-2.68054	0.00800023	-0.00104933	0.0073914	175.396	-0.141967	0.887269	-0.00240576	0.0080356	176.57	-0.299388	0.764996	-0.00135643	0.00722165	188.383	-0.187828	0.851214	0.0438778	0.0317087	174.819	1.38378	0.16819	-0.0634085	0.0228804	252.06	-2.7713
Pars triangularis	4.23096	0.0478202	139.547	88.4763	1.85293e-124	-0.0378692	0.052473	101.643	-0.721688	0.472143	-0.00198229	0.0573542	102.862	-0.0345623	0.972496	0.0358869	0.0527239	115.306	0.680656	0.497454	-0.020654	0.00748114	177.116	-2.76081	0.0063731	0.00503995	0.00871776	162.464	0.578124	0.563981	-0.00256921	0.00948695	164.309	-0.270815	0.786873	-0.00760916	0.00854842	172.996	-0.890124	0.374635	0.120959	0.040497	175.033	2.98685	0.0032231	-0.103443	0.0276049	241.19	-3.74725
Pars opercularis	4.75046	0.0499544	150.248	95.0958	3.92957e-136	0.027328	0.0547271	111.677	0.49935	0.618515	0.0160132	0.0597407	112.545	0.268044	0.789156	-0.0113148	0.0548333	122.635	-0.20635	0.83686	-0.0331506	0.00857246	190.669	-3.8671	0.000151013	0.0203379	0.0100373	176.127	2.02622	0.0442506	0.00521102	0.0109334	177.903	0.476614	0.634222	-0.0151269	0.0097981	191.224	-1.54386	0.124276	0.155491	0.0410218	170.57	3.79046	0.00020834	-0.120097	0.0307785	257.661	-3.90199
Rostral middle frontal gyrus	3.07019	0.0259305	144.658	118.401	6.7357e-146	0.0221803	0.0291601	110.375	0.760641	0.448494	0.0086957	0.0318688	110.821	0.272859	0.78547	-0.0134846	0.0290707	120.428	-0.463858	0.643587	-0.0184764	0.00347948	155.548	-5.31011	3.72527e-07	-3.69865e-05	0.00400827	142.483	-0.00922755	0.99265	-0.00344721	0.00438792	142.288	-0.785615	0.4334	-0.00341022	0.00395743	148.236	-0.861728	0.390229	0.0828812	0.0206754	156.836	4.00869	9.4164e-05	-0.0383767	0.0131986	216.559	-2.90764
Caudal middle frontal gyrus	3.58069	0.0302456	153.321	118.387	1.30731e-152	0.00824489	0.0340591	117.382	0.242076	0.809144	0.0287586	0.0371649	117.532	0.77381	0.440597	0.0205137	0.0338558	125.926	0.605913	0.545663	-0.0257498	0.0045321	177.986	-5.68165	5.35563e-08	0.000174478	0.00524759	164.395	0.0332491	0.973516	-0.00766615	0.00576313	163.573	-1.33021	0.185302	-0.00784063	0.00516953	173.861	-1.5167	0.131159	0.0572302	0.0230007	155.921	2.48819	0.013891	-0.0788349	0.0166767	245.241	-4.72724
Superior frontal gyrus	2.50332	0.0167289	153.647	149.641	2.33356e-168	0.0168965	0.0187478	117.597	0.901253	0.369296	0.0118298	0.020459	117.829	0.57822	0.564219	-0.0050667	0.0186615	126.455	-0.271505	0.786446	-0.0121331	0.00255955	175.404	-4.74032	4.39604e-06	-0.00411552	0.00296848	161.779	-1.38641	0.16753	-0.00410328	0.00325527	160.953	-1.2605	0.209312	1.22469e-05	0.00292025	171.777	0.00419377	0.996659	0.050824	0.0129402	155.173	3.92761	0.000128771	-0.0649453	0.00938995	244.639	-6.91647
Precentral gyrus	3.91252	0.0307056	150.154	127.42	6.49328e-155	0.00693725	0.0346986	114.191	0.199929	0.841892	0.000871454	0.0378535	114.261	0.0230217	0.981673	-0.0060658	0.0344476	122.283	-0.176088	0.860516	-0.0358856	0.00461236	178.146	-7.7803	5.64074e-13	0.00859404	0.00533869	164.685	1.60977	0.109364	0.00672786	0.00587314	163.355	1.14553	0.253665	-0.00186619	0.00526223	174.348	-0.354638	0.72329	0.0817251	0.0228866	147.945	3.57087	0.000480392	-0.0977034	0.01692	246.603	-5.77445
Paracentral lobule	2.61541	0.0191063	150.82	136.887	4.19032e-160	-0.00105534	0.0208807	110.068	-0.0505415	0.959782	-0.00102266	0.0227889	111.206	-0.0448753	0.964287	3.26861e-05	0.0209217	121.818	0.00156231	0.998756	-0.021322	0.00338235	203.281	-6.3039	1.77249e-09	0.000158392	0.00396794	190.286	0.0399179	0.9682	-0.00358611	0.00432071	191.242	-0.829982	0.407584	-0.0037445	0.00386546	205.938	-0.968709	0.333827	0.0580355	0.0156437	174.658	3.70982	0.000278488	-0.0703995	0.0120401	264.069	-5.84709
Parietal lobe	3.62307	0.0225844	147.43	160.424	2.34205e-167	0.00798794	0.0256938	112.751	0.31089	0.756458	-0.00626149	0.0280257	112.606	-0.22342	0.823614	-0.0142494	0.0254604	119.972	-0.559671	0.576748	-0.0282227	0.00332546	173.635	-8.48686	9.09324e-15	0.00468281	0.00384272	160.425	1.21862	0.224778	0.00296358	0.00423825	158.31	0.699245	0.485425	-0.00171923	0.0037946	169.469	-0.453072	0.651076	0.0809203	0.0163218	137.646	4.95779	2.06366e-06	-0.094862	0.0122115	243.665	-7.76827
Postcentral gyrus	3.96334	0.0327266	151.615	121.105	8.9606e-153	0.0203091	0.0374488	117.844	0.542317	0.588624	0.00183747	0.0408475	117.551	0.0449837	0.964197	-0.0184717	0.0370578	124.605	-0.498455	0.619042	-0.0380625	0.00468653	173.923	-8.12168	8.15504e-14	0.00926001	0.00540583	161.299	1.71297	0.0886399	0.00950553	0.00597336	158.218	1.59132	0.113534	0.000245523	0.0053479	169.063	0.0459101	0.963436	0.0952144	0.0230777	133.688	4.12582	6.45764e-05	-0.103276	0.017272	242.235	-5.97942
Supramarginal gyrus	4.04083	0.031966	150.5	126.41	1.12049e-154	0.0171013	0.0362502	115.168	0.471757	0.637993	-0.00591752	0.0395181	115.015	-0.149742	0.88123	-0.0230188	0.0359163	122.05	-0.640902	0.522788	-0.0291898	0.00510632	184.851	-5.71641	4.29883e-08	0.00678506	0.00592337	171.812	1.14547	0.253606	0.00437328	0.00654536	168.751	0.668149	0.504951	-0.00241178	0.0058324	184.107	-0.413515	0.679711	0.0477596	0.0227607	130.307	2.09833	0.0378064	-0.0948403	0.0183321	257.56	-5.17346
Inferior parietal cortex	3.58473	0.025753	139.906	139.197	6.4904e-152	0.0281003	0.0288993	104.201	0.972352	0.333127	0.00664177	0.0315492	104.556	0.210521	0.833671	-0.0214585	0.0287755	113.403	-0.745721	0.457379	-0.0278188	0.00379177	165.986	-7.33661	9.23997e-12	0.00588249	0.00438883	151.836	1.34033	0.18214	0.00440833	0.00481046	151.831	0.916406	0.360907	-0.00147416	0.00432317	160.859	-0.34099	0.733556	0.0933624	0.0200796	152.271	4.64961	7.15986e-06	-0.0919406	0.0140534	234.995	-6.54223
Superior parietal cortex	3.30945	0.0234975	149.512	140.843	7.58311e-161	0.00668885	0.0263029	111.815	0.254301	0.79973	0.0191586	0.0286875	112.125	0.66784	0.505608	0.0124698	0.0261619	120.486	0.476639	0.634483	-0.0301198	0.00380548	188.554	-7.91486	2.05757e-13	0.00433078	0.00442549	174.688	0.978599	0.329131	0.00493578	0.00485937	174.236	1.01572	0.31117	0.000605009	0.00434414	187.596	0.13927	0.889386	0.0704849	0.0178681	153.462	3.94473	0.000121214	-0.0876337	0.013732	257.272	-6.38172
Precuneus cortex	3.3482	0.030635	151.317	109.293	7.13378e-146	-0.0319603	0.0346186	114.174	-0.923212	0.357844	-0.057116	0.0377547	114.27	-1.51282	0.133086	-0.0251558	0.0343512	122.254	-0.73231	0.465381	-0.0156357	0.00474378	188.764	-3.29605	0.00117136	-0.00167428	0.00549819	175.36	-0.304515	0.761097	-0.0110114	0.0060555	174.141	-1.81842	0.0707182	-0.00933716	0.00541485	186.379	-1.72436	0.0863005	0.122019	0.0225566	148.078	5.40947	2.48367e-07	-0.0794802	0.0172438	255.253	-4.60919
Temporal lobe	3.54304	0.02524	149.026	140.374	3.21018e-160	0.00550856	0.0285012	113.104	0.193274	0.847091	-0.0240101	0.0310828	113.115	-0.772456	0.441455	-0.0295186	0.0282855	120.782	-1.0436	0.298756	-0.0237056	0.0039281	180.93	-6.03488	8.79029e-09	0.00934874	0.00455424	167.317	2.05276	0.0416534	0.00780907	0.00501501	165.889	1.55714	0.121343	-0.00153967	0.00448388	178.633	-0.34338	0.731717	0.075152	0.0186212	143.974	4.03583	8.80233e-05	-0.0818033	0.0142643	251.807	-5.73485
Temporal pole	2.64743	0.0232636	146.062	113.801	1.65564e-144	-0.0435874	0.024852	99.9074	-1.75388	0.0825175	0.000469294	0.027118	101.656	0.0173056	0.986227	0.0440567	0.0249433	111.175	1.76627	0.0800949	-0.0205379	0.00511114	256.029	-4.01825	7.71338e-05	0.0126443	0.00607435	255.989	2.08159	0.0383739	0.00528801	0.00658328	247.988	0.803249	0.4226	-0.00735629	0.00579331	268.84	-1.26979	0.205258	0.044217	0.0187522	175.439	2.35796	0.0194773	-0.0386335	0.0171703	281.462	-2.25002
Inferior temporal gyrus	2.83108	0.0193022	151.384	146.671	4.43029e-165	0.020189	0.0209312	110.555	0.964543	0.336879	0.0287654	0.0228388	111.757	1.2595	0.210475	0.0085764	0.0209913	121.529	0.408569	0.683575	-0.0164341	0.00366891	212.954	-4.47928	1.22136e-05	0.00813526	0.00432477	201.013	1.88108	0.0614061	0.00403555	0.00470106	202.036	0.858433	0.391671	-0.00409971	0.00418926	220.297	-0.978624	0.328839	0.0233135	0.0158068	170.997	1.47491	0.142076	-0.0553043	0.0128151	270.594	-4.31557
Middle temporal gyrus	3.6225	0.0329676	149.748	109.881	4.67512e-145	-0.00179217	0.0368411	111.327	-0.0486461	0.961289	-0.020289	0.0401671	111.654	-0.505114	0.614474	-0.0184968	0.0366316	119.704	-0.50494	0.614529	-0.0248451	0.00559575	199.29	-4.43999	1.48898e-05	0.00958804	0.00652201	185.474	1.47011	0.143227	0.00937766	0.00716814	185.427	1.30824	0.19241	-0.000210377	0.00638747	200.936	-0.0329358	0.973758	0.0476105	0.0247851	153.137	1.92093	0.0565986	-0.0860012	0.0199147	265.776	-4.31848
Superior temporal gyrus	4.61584	0.0473048	151.454	97.5766	1.27887e-138	-0.0270334	0.0530413	114.73	-0.509666	0.611265	-0.0704463	0.0578506	114.917	-1.21773	0.225822	-0.043413	0.0527369	123.017	-0.823198	0.411988	-0.0313901	0.00758202	185.393	-4.14008	5.26633e-05	0.013705	0.00881098	171.497	1.55544	0.121684	0.0113684	0.00967913	170.923	1.17453	0.241816	-0.00233654	0.00865493	184.012	-0.269966	0.787489	0.163556	0.0358158	153.299	4.5666	1.01168e-05	-0.13675	0.0274176	255.231	-4.98768
Transverse temporal cortex	5.35148	0.0619499	151.348	86.384	1.11684e-130	0.0108175	0.0689716	113.815	0.15684	0.875649	-0.0885037	0.0752381	114.22	-1.17632	0.241914	-0.0993212	0.068717	122.847	-1.44537	0.150901	-0.0405324	0.0101785	186.293	-3.98218	9.78196e-05	0.0206744	0.0118553	172.362	1.74389	0.0829614	0.0120875	0.0129905	172.145	0.930493	0.353419	-0.00858686	0.0116205	185.679	-0.738942	0.460875	0.226031	0.0481171	156.781	4.69752	5.71707e-06	-0.181079	0.0366921	256.113	-4.9351
Banks of the STS	3.95298	0.0410717	154.744	96.2458	5.64162e-140	0.0423487	0.0455749	117.768	0.929212	0.35468	-0.0396185	0.0497506	118.279	-0.796341	0.427429	-0.0819672	0.0455121	127.786	-1.801	0.0740613	-0.0270791	0.00650444	180.369	-4.16317	4.85585e-05	0.00252174	0.00756804	166.183	0.333209	0.739397	-0.00264504	0.00827219	166.66	-0.31975	0.749558	-0.00516677	0.00742578	177.559	-0.695789	0.487471	0.102411	0.0329042	166.191	3.11239	0.00218531	-0.0919928	0.0237619	248.269	-3.87144
Fusiform gyrus	2.84136	0.0173817	145.999	163.469	3.05413e-167	0.0301842	0.0190129	106.032	1.58756	0.115363	0.00913236	0.0207466	107.038	0.440186	0.66069	-0.0210519	0.0190362	116.902	-1.10588	0.271047	-0.0150791	0.00310517	200.232	-4.85614	2.40786e-06	0.00803051	0.0036433	186.479	2.20419	0.0287352	0.00404432	0.00396967	187.877	1.01881	0.309606	-0.00398619	0.00354751	203.492	-1.12366	0.262482	0.0622216	0.014121	168.502	4.4063	1.86529e-05	-0.0546767	0.0110149	264.271	-4.96389
Entorhinal cortex	2.70723	0.020368	152.558	132.916	1.28162e-159	-0.0213752	0.0225051	110.909	-0.949795	0.344281	-0.033198	0.0245291	111.628	-1.35341	0.178657	-0.0118228	0.0223978	119.274	-0.527854	0.598581	-0.0156935	0.00400731	237.365	-3.91622	0.000117613	0.014024	0.00470504	226.226	2.98064	0.00319078	0.00326974	0.00517357	225.734	0.632008	0.528021	-0.0107543	0.00455716	246.572	-2.35986	0.0190615	0.072902	0.0150954	145.483	4.82942	3.4312e-06	-0.0327749	0.01368	283.777	-2.39582
Parahippocampal gyrus	2.92035	0.0212684	148.861	137.309	1.156e-158	0.0171723	0.0233591	110.265	0.735145	0.463812	0.00648775	0.0254935	111.068	0.254487	0.79959	-0.0106846	0.0233764	120.779	-0.457068	0.648443	-0.0109821	0.00365192	193.001	-3.00722	0.00298742	0.00629584	0.00427359	178.236	1.4732	0.142462	0.00126336	0.00466015	180.177	0.271099	0.786625	-0.00503248	0.00417266	193.699	-1.20606	0.229265	0.0805338	0.0172708	170.74	4.66299	6.25976e-06	-0.0327199	0.0130901	259.662	-2.4996
Occipital lobe	3.11617	0.0180552	155.535	172.591	1.40871e-179	-0.00447296	0.020227	118.414	-0.221138	0.825366	-0.00622432	0.0220636	118.661	-0.282108	0.778352	-0.00175137	0.0201196	127.069	-0.0870476	0.930771	-0.0129267	0.00287576	189.696	-4.49507	1.20823e-05	0.00385748	0.00334144	175.863	1.15444	0.249887	-0.00263092	0.00366832	175.654	-0.717199	0.474204	-0.0064884	0.00328252	187.947	-1.97665	0.0495437	0.0601563	0.0137679	161.126	4.36932	2.22453e-05	-0.0937906	0.0104254	256.376	-8.99632
Pericalcarine cortex	3.29101	0.0306085	150.278	107.52	4.74523e-144	-0.0165769	0.0353794	118.404	-0.468546	0.640255	-0.019474	0.0386008	117.957	-0.504498	0.614852	-0.00289714	0.0349402	124.491	-0.0829171	0.934051	-0.0120802	0.0040594	171.108	-2.97586	0.00334483	0.00144371	0.00466356	159.001	0.309574	0.757291	-0.00674756	0.00516378	155.928	-1.30671	0.193235	-0.00819128	0.00462915	164.773	-1.7695	0.0786606	0.105442	0.0207924	132.601	5.07119	1.30363e-06	-0.102495	0.0151592	234.099	-6.76122
Cuneus cortex	3.4183	0.0295515	153.993	115.673	1.36143e-151	-0.020222	0.0335866	118.275	-0.602086	0.548269	-0.032448	0.0366219	118.124	-0.886028	0.377403	-0.012226	0.0332718	125.448	-0.36746	0.713895	-0.0133571	0.00454829	190.229	-2.93673	0.00372637	-0.00129307	0.00526643	176.946	-0.24553	0.806331	-0.00837117	0.00581651	175.508	-1.43921	0.151872	-0.0070781	0.00519382	188.125	-1.36279	0.174576	0.115044	0.0210989	145.84	5.45261	2.06958e-07	-0.0940702	0.0164923	256.495	-5.7039
Lingual gyrus	3.17884	0.025052	152.832	126.89	8.62201e-157	-0.0142712	0.028111	116.34	-0.507675	0.612643	-0.013947	0.0306697	116.553	-0.454747	0.650137	0.000324264	0.027961	124.992	0.011597	0.990766	-0.0105129	0.00388091	182.182	-2.70889	0.00739476	0.00449785	0.00450265	168.279	0.998934	0.319261	-0.00106268	0.00494232	167.911	-0.215017	0.830015	-0.00556053	0.00442866	179.197	-1.25558	0.210903	0.0839386	0.0191577	158.256	4.38145	2.13773e-05	-0.0788124	0.0141736	250.22	-5.56052
Lateral occipital cortex	2.92577	0.0191263	150.479	152.971	4.99899e-167	0.00919628	0.0209069	111.046	0.439868	0.660888	0.01239	0.0228374	112.239	0.542532	0.588528	0.00319374	0.0209968	124.155	0.152106	0.87935	-0.0151061	0.00318433	191.604	-4.74389	4.08815e-06	0.00651526	0.00372523	177.56	1.74896	0.0820264	0.000610526	0.00405189	179.27	0.150677	0.8804	-0.00590474	0.00364156	190.406	-1.62149	0.106568	0.0241163	0.016059	179.819	1.50173	0.13492	-0.102968	0.0115573	254.039	-8.90936
Cingulate	2.55811	0.0181292	153.485	141.105	2.48798e-164	-0.00858459	0.0203015	117.093	-0.422854	0.673177	-0.00966313	0.0221543	117.365	-0.436175	0.663511	-0.00107854	0.0202116	126.086	-0.0533625	0.957528	-0.0117444	0.00278939	179.663	-4.21039	4.02462e-05	-0.00168031	0.00323625	165.727	-0.519214	0.604304	-0.00512813	0.00354831	165.504	-1.44523	0.150283	-0.00344782	0.00318273	176.214	-1.08329	0.280159	0.0509699	0.0140473	160.495	3.62845	0.000382791	-0.0532675	0.0102211	247.528	-5.2115
Rostral anterior cingulate cortex	2.32016	0.0187322	161.387	123.859	6.63794e-162	-0.00786827	0.0209814	126.604	-0.375012	0.708279	-0.0160936	0.0229016	126.712	-0.702727	0.483515	-0.00822532	0.0208962	135.276	-0.393627	0.694476	-0.00647321	0.00282392	174.511	-2.29228	0.0230836	0.00127698	0.0032731	160.964	0.390146	0.696945	-0.00308661	0.00358699	160.291	-0.860501	0.390798	-0.00436359	0.00322109	170.265	-1.35469	0.17731	0.0545008	0.0146144	161.548	3.72925	0.0002654	-0.0427949	0.0104082	242.262	-4.11167
Caudal anterior cingulate cortex	2.17274	0.0197487	156.555	110.019	3.63423e-150	0.00138354	0.0220746	121.034	0.0626755	0.950128	-0.0114208	0.0241054	121.363	-0.473784	0.636505	-0.0128043	0.0220145	130.696	-0.581629	0.561818	-0.00751301	0.00291776	173.338	-2.57492	0.0108612	-0.00239725	0.00337961	159.439	-0.709326	0.479158	-0.00267378	0.00369885	159.583	-0.722867	0.47082	-0.00027653	0.00332688	168.193	-0.08312	0.933855	0.0463485	0.0156863	166.799	2.95471	0.00358256	-0.0485721	0.0108289	238.715	-4.48541
Posterior cingulate cortex	2.45014	0.0197466	152.58	124.079	4.05033e-155	-0.012837	0.0215115	112.752	-0.596752	0.551869	-0.0280839	0.0234895	113.918	-1.19559	0.234338	-0.0152469	0.0216026	125.211	-0.70579	0.48163	-0.0154419	0.00343695	196.434	-4.49291	1.19793e-05	-0.0029753	0.0040323	182.85	-0.737867	0.461541	-0.00629577	0.00438336	184.424	-1.43629	0.152614	-0.00332047	0.00393112	197.728	-0.844662	0.399321	0.0590099	0.0165071	176.94	3.57481	0.000451923	-0.051902	0.0123246	259.19	-4.21124
Isthmus of the cingulate cortex	3.13074	0.0310201	152.535	100.926	1.44534e-141	-0.0215677	0.0344736	113.488	-0.62563	0.532814	-0.0105297	0.0375942	114.002	-0.280087	0.779918	0.0110381	0.0343377	122.618	0.321456	0.748412	-0.0109708	0.00530628	200.502	-2.06751	0.0399704	-0.00048186	0.00619305	186.87	-0.0778067	0.938065	-0.00916735	0.00678936	187.034	-1.35025	0.178567	-0.00868549	0.00605738	202.106	-1.43387	0.153155	0.0583411	0.0238936	160.725	2.44171	0.0157025	-0.0678115	0.0189062	265.436	-3.58673
Insula	4.87069	0.0548722	147.42	88.7642	7.28912e-130	0.00313556	0.0604337	107.709	0.0518843	0.958717	-0.0331971	0.0658837	108.435	-0.503874	0.615372	-0.0363326	0.0602511	116.323	-0.60302	0.547669	-0.0454268	0.01037	218.416	-4.38059	1.83704e-05	0.0224333	0.0121708	205.034	1.8432	0.0667433	0.0209576	0.0133317	206.581	1.57201	0.117478	-0.00147575	0.0118167	226.021	-0.124886	0.900724	0.20417	0.0421435	159	4.84465	2.98849e-06	-0.115603	0.0359564	276.725	-3.2151
BDo = bipolar disorder offspring, Co = controls, df = degrees of freedom, SE = standard error, STS = superior temporal sulcus, SZo = schizophrenia offspring.
bold = significant before false discovery rate (FDR) correction; bold* = significant after FDR correction. FDR correction was applied once on all lobes and once on all Desikan-Killiany regions, once for the group comparisons (3 groups x 2 hemispheres x 5 lobes; and 3 x 2 x 34), once for the group*age comparisons (3 x 2 x 5; and 3 x 2 x 34) and once for the age effect in controls (2 x 5; and 2 x 3…
aLinear mixed-effects models were run for each brain measure with group, age, group*age, sex, scanner and Euler number (for left or right hemisphere depending on region) as fixed effects, and subject and family as nested random effects.
bAnalyses run with control offspring as reference group.
cAnalyses run with bipolar disorder offspring as reference group.
[truncated: 6 more columns]

## Sheet: S7 (depth, LMER)
Supplemental Table S7. Group and Group*Age effects from the linear mixed-effects model analyses on sulcal depth (in millimeters)a
Region		Interceptb					BDo versus Cob					SZo versus Cob					SZo versus BDoc					Age in Cob					Age x BDo versus Cob					Age x SZo versus Cob					Age x SZo versus BDoc					Sexb					Scannerb
Full name	Abbreviation	β	SE	df	t	p	β	SE	df	t	p	β	SE	df	t	p	β	SE	df	t	p	β	SE	df	t	p	β	SE	df	t	p	β	SE	df	t	p	β	SE	df	t	p	β	SE	df	t	p	β	SE	df
Whole brain		10.6528	0.0586138	153.011	181.746	1.19199e-180	-0.0219422	0.0657867	115.156	-0.333536	0.739336	-0.173448	0.071681	115.227	-2.41972	0.0170958	-0.151506	0.0653367	123.382	-2.31885	0.0220483	-0.0515563	0.00957389	198.785	-5.3851	2.03209e-07	0.0259921	0.0110458	180.218	2.35312	0.019695	0.00371579	0.0121558	179.986	0.30568	0.760202	-0.0222763	0.0108936	195.831	-2.04489	0.0422032	0.163705	0.0438355	155.143	3.73453	0.000263656	-0.0471124	0.0342579	261.823
Left hemisphere		10.6787	0.0719919	155.066	148.332	5.2924e-169	-0.058408	0.0795396	115.123	-0.734326	0.464243	-0.176815	0.0866741	115.615	-2.04	0.043629	-0.118407	0.0791696	123.803	-1.49562	0.137299	-0.0483515	0.0130475	217.957	-3.70581	0.000267195	0.0251804	0.0150668	196.481	1.67125	0.0962646	0.00714269	0.016567	199.416	0.431141	0.666832	-0.0180377	0.0147954	218.435	-1.21914	0.224104	0.130513	0.0553568	165.121	2.35768	0.0195612	-0.114431	0.0456534	271.828
Frontal lobe
Anterior ramus of the lateral fissure	F.C.L.r.ant.	13.031	0.385435	132.255	33.8085	6.04969e-67	-0.111432	0.407503	87.5656	-0.27345	0.785151	0.324804	0.437174	91.2065	0.742963	0.459413	0.436236	0.414871	106.276	1.0515	0.295415	-0.180136	0.0844794	216.543	-2.13231	0.0341077	0.1513	0.101396	223.753	1.49217	0.137063	0.122408	0.108083	214.572	1.13254	0.258671	-0.0288922	0.0981056	246.876	-0.294501	0.768623	0.254504	0.335838	167.59	0.757819	0.449624	-0.0673153	0.291713	251.066
Ascending ramus of the lateral fissure	F.C.L.r.asc.	12.5729	0.380453	157.977	33.047	7.44563e-73	0.0683924	0.402274	115.351	0.170014	0.865297	-0.247039	0.437159	116.425	-0.565103	0.573091	-0.315432	0.400059	125.348	-0.788464	0.431914	-0.0447345	0.0881162	263.81	-0.507676	0.612105	-0.0760454	0.103996	259.074	-0.731231	0.465299	0.0696867	0.111951	254.059	0.622473	0.534189	0.145732	0.0969329	269.021	1.50343	0.1339	0.845135	0.308811	168.904	2.73674	0.00686929	-0.475583	0.287875	278.16
Diagonal ramus of the lateral fissure	F.C.L.r.diag.	-	-	-	-	-	-	-	-	-	-	-	-	-	-	-	-	-	-	-	-	-	-	-	-	-	-	-	-	-	-	-	-	-	-	-	-	-	-	-	-	-	-	-	-	-	-	-	-
Calloso-marginal anterior fissure	F.C.M.ant.	8.95919	0.184895	154.113	48.4557	3.52543e-95	-0.0242433	0.204323	117.217	-0.118652	0.905754	-0.157178	0.223193	117.949	-0.704225	0.482681	-0.132935	0.204416	128.589	-0.650317	0.516647	0.00477793	0.0284675	182.398	0.167838	0.866897	-0.0152001	0.032387	160.046	-0.469326	0.639475	-0.0544195	0.0355327	162.993	-1.53153	0.127577	-0.0392194	0.0321818	173.814	-1.21868	0.224616	0.435616	0.152558	174.959	2.85541	0.00481824	-0.116981	0.104334	239.442
Calloso-marginal posterior fissure	F.C.M.post.	10.9052	0.185288	144.798	58.8555	5.21461e-103	0.0894888	0.201398	103.418	0.444338	0.657727	0.017355	0.219738	104.763	0.0789805	0.937199	-0.0721338	0.201825	115.655	-0.357408	0.721438	-0.0322655	0.0336571	210.278	-0.958654	0.338834	-0.0282357	0.038941	189.56	-0.725089	0.469291	-0.0551819	0.0425317	192.672	-1.29743	0.196035	-0.0269462	0.0382053	210.185	-0.705298	0.481406	0.270263	0.153039	174.985	1.76598	0.0791438	-0.0323282	0.118688	263.112
Inferior frontal sulcus	S.F.inf.	12.7128	0.390971	147.132	32.516	4.72256e-69	0.161168	0.444051	114.093	0.36295	0.717314	0.312796	0.485278	114.291	0.644571	0.520497	0.151628	0.441043	122.799	0.343793	0.73159	-0.0329389	0.0493441	158.808	-0.667536	0.505399	0.0560143	0.055175	139.903	1.01521	0.311757	-0.0336222	0.060904	140.392	-0.552052	0.581791	-0.0896365	0.0553689	147.51	-1.61889	0.107606	-0.483784	0.301676	154.407	-1.60365	0.110834	-0.101653	0.186847	207.441
Anterior inferior frontal sulcus	S.F.inf.ant.	7.77682	0.260158	201.463	29.8927	5.39361e-76	0.192484	0.279062	178.462	0.689754	0.491245	-0.054783	0.305515	176.173	-0.179314	0.857898	-0.247267	0.284934	177.425	-0.867803	0.386675	-0.0198616	0.0473476	198.344	-0.419484	0.675317	-0.0087817	0.0545931	163.3	-0.160857	0.872405	-0.0365159	0.0591828	171.457	-0.617002	0.538052	-0.0277342	0.0539129	179.834	-0.514426	0.607586	0.232109	0.234037	177.132	0.991759	0.322668	-0.0791778	0.168785	244.947
Internal frontal sulcus	S.F.int.	5.85764	0.12062	135.693	48.5627	1.16335e-87	0.0791835	0.133771	97.9043	0.591932	0.555261	-0.028349	0.146068	98.8109	-0.194082	0.846511	-0.107532	0.133586	109.12	-0.804967	0.422589	-0.0211923	0.0185919	181.681	-1.13987	0.255841	0.000964467	0.0211508	159.083	0.0455996	0.963687	-0.0164801	0.0232311	161.864	-0.709398	0.479098	-0.0174445	0.0210182	173.275	-0.829973	0.407696	0.283167	0.0978242	165.325	2.89465	0.00430849	-0.0911271	0.0680038	239.888
Intermediate frontal sulcus	S.F.inter.	9.96849	0.196148	145.417	50.8212	1.79739e-94	0.286882	0.214121	107.457	1.33982	0.183132	-0.0855484	0.234089	108.86	-0.365452	0.715483	-0.372431	0.215442	122.1	-1.72868	0.0863944	-0.100169	0.0312493	185.08	-3.20547	0.00158845	0.0304831	0.0356976	162.793	0.853926	0.394401	-0.00660059	0.0390284	166.553	-0.169123	0.865905	-0.0370837	0.0353916	177.382	-1.04781	0.296152	0.325139	0.168609	180.202	1.92836	0.0553821	-0.0363879	0.114188	240.576
Marginal frontal sulcus	S.F.marginal.	9.01801	0.209534	139.754	43.0384	1.62285e-82	-0.352187	0.223982	97.2406	-1.57239	0.119109	-0.391503	0.244428	98.874	-1.60171	0.112411	-0.0393151	0.223817	108.301	-0.175658	0.860891	0.00979353	0.0415445	223.354	0.235736	0.813854	-0.0978925	0.0484104	207.577	-2.02214	0.0444456	-0.0123318	0.0526453	207.977	-0.234244	0.815026	0.0855606	0.0468872	230.481	1.82482	0.069323	0.110088	0.173482	174.643	0.634578	0.526534	-0.207455	0.142779	266.698
Median frontal sulcus	S.F.median.	6.087	0.152905	141.037	39.809	1.39616e-78	0.0123514	0.168554	103.611	0.0732785	0.941726	-0.0452849	0.184229	104.586	-0.245808	0.806312	-0.0576363	0.167876	114.243	-0.343327	0.731983	-0.0564404	0.0228906	176.182	-2.46566	0.0146337	0.00914391	0.0258691	153.454	0.353469	0.724222	0.0431094	0.0283981	155.789	1.51804	0.131032	0.0339655	0.0256609	166.187	1.32363	0.187445	0.24097	0.1254	168.722	1.92161	0.0563402	-0.0523633	0.0838969	231.584
Orbital frontal sulcus	S.F.orbitaire.	7.42063	0.30977	133.768	23.9552	3.13007e-50	-0.0826293	0.336559	98.7104	-0.245512	0.80657	-0.372834	0.36139	100.865	-1.03167	0.304696	-0.290205	0.325926	113.317	-0.890402	0.375137	-0.0992808	0.0590533	186.645	-1.68121	0.0943955	0.0915846	0.0658389	160.295	1.39104	0.166141	0.0616329	0.0734258	168.587	0.83939	0.402439	-0.0299517	0.0643421	188.593	-0.465507	0.642106	0.418983	0.242803	159.378	1.72561	0.0863555	-0.0341863	0.199123	229.366
Polar frontal sulcus	S.F.polaire.tr.	6.00566	0.137663	207.128	43.6259	2.29735e-106	-0.0595129	0.147016	183.924	-0.404805	0.686091	-0.243641	0.160858	181.367	-1.51464	0.131605	-0.184128	0.149482	183.137	-1.23178	0.21961	-0.0356335	0.0243551	196.745	-1.46309	0.14504	0.053731	0.0282378	172.251	1.9028	0.0587345	0.0332691	0.0306629	180.586	1.08499	0.279371	-0.0204619	0.0278912	194.82	-0.733634	0.464054	0.0604253	0.123672	183.577	0.488592	0.625714	-0.0985916	0.0880626	253.275
Superior frontal sulcus	S.F.sup.	13.2942	0.233393	131.526	56.9608	1.45793e-94	-0.347713	0.253558	93.3033	-1.37133	0.17356	-0.228612	0.27709	94.8276	-0.825045	0.411417	0.1191	0.255223	107.716	0.466653	0.641691	-0.0903314	0.0390757	185.547	-2.3117	0.0218924	0.0210599	0.0448736	162.926	0.469317	0.63947	0.0376379	0.0489902	166.977	0.768274	0.443409	0.016578	0.044334	179.99	0.373934	0.708893	0.215562	0.200439	173.005	1.07545	0.283672	-0.169519	0.14119	243.84
Olfactory sulcus	S.Olf.	8.35984	0.162492	153.654	51.4478	9.21531e-99	0.0211541	0.174188	110.189	0.121444	0.903561	-0.30229	0.189877	111.657	-1.59202	0.114206	-0.323444	0.174459	120.522	-1.85398	0.0661868	-0.13066	0.0344807	249.019	-3.78938	0.000189466	0.0412817	0.0404936	236.471	1.01946	0.309026	0.0459605	0.0440511	236.711	1.04335	0.297852	0.00467887	0.0390119	258.573	0.119934	0.904628	0.197278	0.131105	175.14	1.50473	0.134194	0.0184326	0.116692	280.061
Orbital sulcus	S.Or.	7.71799	0.109584	113.978	70.4299	8.47104e-96	-0.102571	0.116164	73.3337	-0.882991	0.380126	-0.178398	0.12687	75.5366	-1.40615	0.163779	-0.0758267	0.117429	89.3743	-0.645722	0.520114	-0.0308459	0.0218829	208.457	-1.40959	0.16015	-0.00654274	0.0256544	202.172	-0.255034	0.798956	-0.0279055	0.0277659	197.532	-1.00503	0.316114	-0.0213628	0.024927	222.885	-0.857014	0.392358	-0.0608282	0.0951678	176.842	-0.639168	0.523541	-0.179843	0.0759358	253.479
Paracentral sulcus	S.p.C.	6.32188	0.24505	126.299	25.7983	3.48305e-52	0.206271	0.250117	85.4553	0.824699	0.411838	-0.0171018	0.282911	93.1587	-0.0604495	0.951927	-0.223373	0.263568	105.498	-0.847498	0.398636	-0.00584487	0.0485181	190.108	-0.120468	0.90424	0.0320317	0.0569889	183.136	0.562069	0.574756	-0.027876	0.0622879	180	-0.447535	0.655027	-0.0599078	0.0559091	196.563	-1.07152	0.285248	0.445446	0.211997	163.443	2.1012	0.0371577	-0.112968	0.172701	229.058
Inferior precentral sulcus	S.Pe.C.inf.	14.544	0.336344	208.519	43.2414	4.51039e-106	-0.285672	0.359623	186.556	-0.794364	0.427993	-0.808213	0.395462	183.772	-2.04372	0.0424086	-0.522541	0.365717	185.775	-1.42881	0.154737	-0.125235	0.053173	186.715	-2.35523	0.0195488	-0.0225576	0.0608143	161.045	-0.370926	0.71118	-0.034478	0.066368	167.177	-0.519498	0.604101	-0.0119204	0.0603931	174.894	-0.197381	0.843759	0.411602	0.302321	186.275	1.36147	0.175009	0.147747	0.196182	241.062
Intermediate precentral sulcus	S.Pe.C.inter.	13.0045	0.359074	207.373	36.2166	1.27465e-91	0.0962554	0.387797	185.541	0.248211	0.804246	0.129024	0.424912	182.892	0.30365	0.76174	0.032769	0.394365	184.708	0.0830931	0.933867	-0.061725	0.0561054	178.812	-1.10016	0.272741	-0.0061347	0.0639781	153.201	-0.0958874	0.923735	0.0282886	0.0700526	160.521	0.40382	0.686883	0.0344233	0.0639184	168.378	0.538551	0.590908	0.387127	0.326248	185.064	1.1866	0.236905	-0.124151	0.20806	235.072
Marginal precentral sulcus	S.Pe.C.marginal.	11.7814	0.467909	133.853	25.1789	1.27614e-52	-0.327639	0.49373	92.1577	-0.6636	0.508603	-0.259843	0.545445	97.2359	-0.476387	0.634868	0.0677966	0.497695	105.988	0.136221	0.891905	-0.0836123	0.0936286	167.631	-0.893021	0.373126	0.213505	0.10889	155.591	1.96074	0.0516952	0.13255	0.119697	162.198	1.10738	0.26977	-0.0809547	0.10518	185.504	-0.769679	0.442469	0.0174097	0.403523	166.89	0.0431442	0.965638	-0.22687	0.317298	227.827
Median precentral sulcus	S.Pe.C.median.	8.82922	0.363286	176.172	24.3037	3.69474e-58	-0.0973599	0.394955	157.352	-0.246509	0.80561	-0.566196	0.425051	151.906	-1.33206	0.184834	-0.468836	0.4029	155.978	-1.16365	0.246342	-0.0231662	0.0586365	142.068	-0.395082	0.693375	0.025181	0.0676789	115.567	0.372066	0.710525	-0.00700292	0.0722449	118.283	-0.0969331	0.922944	-0.0321839	0.0675782	121.424	-0.476247	0.634754	-0.47265	0.327111	152.092	-1.44492	0.150537	-0.336918	0.21551	175.033
Superior precentral sulcus	S.Pe.C.sup.	11.9181	0.377614	151.898	31.5617	1.33912e-68	1.09206	0.390736	109.232	2.79488	0.00613425	0.299972	0.432782	110.709	0.693125	0.489682	-0.792089	0.403178	123.751	-1.96461	0.0516998	-0.0860973	0.0859798	236.93	-1.00137	0.317672	0.155617	0.102624	241.763	1.51638	0.130729	-0.121658	0.111499	236.897	-1.09111	0.276332	-0.277275	0.0997516	262.933	-2.77965	0.00583465	1.00648	0.328028	176.219	3.06827	0.00249327	0.0345266	0.29284	266.64
Inferior rostral sulcus	S.R.inf.	5.06602	0.194085	163.251	26.1021	3.78673e-60	0.0191658	0.20678	146.667	0.0926866	0.926279	-0.1627	0.223218	146.201	-0.728882	0.46724	-0.181866	0.203468	144.622	-0.893827	0.3729	0.0506506	0.0415871	195.129	1.21794	0.224717	-0.0315292	0.0494687	172.746	-0.637357	0.524736	-0.090296	0.0525872	178.667	-1.71707	0.0876989	-0.0587668	0.0464607	179.952	-1.26487	0.207554	0.332192	0.171732	148.155	1.93436	0.0549745	-0.340659	0.138108	214.914
Frontal-Parietal junction
Central sulcus	S.C.	14.9697	0.200948	146.641	74.4951	1.96433e-118	-0.115083	0.220186	110.25	-0.522663	0.602258	-0.282028	0.240883	111.55	-1.17081	0.244172	-0.166945	0.221651	125.053	-0.753186	0.452754	-0.0329092	0.0302591	176.66	-1.08758	0.278262	-0.0532779	0.0343709	154.595	-1.55009	0.123165	-0.0162519	0.0376181	158.208	-0.432024	0.666312	0.037026	0.0341931	167.014	1.08285	0.280437	0.396463	0.173907	180.51	2.27974	0.0237929	-0.071227	0.111979	230.55
Paracentral lobule central sulcus	S.C.LPC.	-	-	-	-	-	-	-	-	-	-	-	-	-	-	-	-	-	-	-	-	-	-	-	-	-	-	-	-	-	-	-	-	-	-	-	-	-	-	-	-	-	-	-	-	-	-	-	-
Central sylvian sulcus	S.C.sylvian.	-	-	-	-	-	-	-	-	-	-	-	-	-	-	-	-	-	-	-	-	-	-	-	-	-	-	-	-	-	-	-	-	-	-	-	-	-	-	-	-	-	-	-	-	-	-	-	-
Parietal lobe
Retro central transverse ramus of the lateral fissure	F.C.L.r.retroC.tr.	9.70706	0.66986	166.514	14.4912	2.60219e-31	0.0743735	0.710194	150.585	0.104723	0.916735	-0.148743	0.800145	149.108	-0.185895	0.852779	-0.223117	0.718139	149.879	-0.310687	0.75647	0.0341944	0.0994641	112.942	0.343786	0.731647	-0.116934	0.109187	98.1384	-1.07095	0.286817	-0.247146	0.123165	107.275	-2.00663	0.0473052	-0.130212	0.112174	117.691	-1.16081	0.24807	0.969183	0.592524	151.269	1.63569	0.103985	-0.255492	0.364698	160.04
Intraparietal sulcus	F.I.P.	15.0154	0.199978	141.014	75.0851	1.36121e-115	-0.111941	0.219228	101.364	-0.510617	0.61073	-0.13518	0.239327	102.569	-0.564834	0.57342	-0.0232387	0.219527	113.709	-0.105858	0.915881	-0.0801869	0.0334356	192.927	-2.39825	0.0174267	0.0548787	0.0383547	170.771	1.43082	0.154309	0.0341466	0.0419942	173.715	0.813126	0.417259	-0.0207321	0.0378979	187.879	-0.547053	0.584992	-0.0455727	0.165294	170.239	-0.275707	0.783108	0.0636838	0.120303	250.592
Superior postcentral intraparietal superior sulcus	F.I.P.Po.C.inf.	13.5725	0.350851	151.865	38.6846	1.56958e-80	0.162867	0.383992	109.85	0.424142	0.672291	-0.443891	0.418629	110.878	-1.06035	0.291292	-0.606759	0.383414	120.491	-1.58252	0.116153	-0.152231	0.064544	217.662	-2.35856	0.0192316	-0.024061	0.0746942	197.727	-0.322126	0.747697	0.0467718	0.0818174	199.585	0.571661	0.568195	0.0708328	0.0732086	218.716	0.967548	0.334339	0.378327	0.279696	167.916	1.35263	0.177991	0.54212	0.225929	269.079
Primary intermediate ramus of the intraparietal sulcus	F.I.P.r.int.1	7.67126	0.329504	108.971	23.2812	4.23011e-44	-0.408455	0.339483	70.0891	-1.20317	0.232959	-0.143614	0.373743	72.5199	-0.384259	0.701911	0.264841	0.338718	81.6984	0.781892	0.436538	0.0505445	0.073352	195.582	0.689068	0.491597	-0.140211	0.087079	208.095	-1.61016	0.108878	-0.00259527	0.0935473	195.909	-0.0277428	0.977896	0.137616	0.0825597	222.426	1.66687	0.0969483	-0.427417	0.275228	160.283	-1.55295	0.122406	0.237955	0.247603	211.498
Secondary intermediate ramus of the intraparietal sulcus	F.I.P.r.int.2	7.73923	0.475524	165.883	16.2751	3.32175e-36	-0.473931	0.498146	147.268	-0.95139	0.342965	0.248896	0.554981	144.146	0.448476	0.654483	0.722827	0.520282	144.411	1.3893	0.16688	0.053527	0.0885194	151.544	0.604692	0.546288	0.0275095	0.102788	130.435	0.267634	0.789404	-0.00702381	0.10971	139.247	-0.0640217	0.949045	-0.0345333	0.10154	151.667	-0.340095	0.734256	0.00525131	0.429442	148.293	0.0122282	0.99026	-0.375283	0.32218	192.778
Sulcus of the supra-marginal gyrus	S.GSM.	-	-	-	-	-	-	-	-	-	-	-	-	-	-	-	-	-	-	-	-	-	-	-	-	-	-	-	-	-	-	-	-	-	-	-	-	-	-	-	-	-	-	-	-	-	-	-	-
Internal parietal sulcus	S.Pa.int.	7.89051	0.280542	126.413	28.126	2.97376e-56	0.13622	0.306491	87.4065	0.444452	0.657814	-0.0744075	0.334917	89.1091	-0.222167	0.824692	-0.210628	0.307771	101.663	-0.684365	0.495302	-0.0338301	0.0453621	181.088	-0.745779	0.456768	0.00226863	0.0519358	161.157	0.0436814	0.965212	-0.0566921	0.0566167	163.097	-1.00133	0.31815	-0.0589607	0.0514131	177.502	-1.1468	0.253007	0.0982307	0.23775	172.43	0.413169	0.679996	-0.00157685	0.164751	235.289
Superior parietal sulcus	S.Pa.sup.	9.57556	0.357686	167.778	26.7709	1.866e-62	-0.0560749	0.374297	145.582	-0.149814	0.881119	-0.857024	0.442065	146.098	-1.93868	0.0544678	-0.800949	0.410577	146.227	-1.95079	0.0529944	-0.0688451	0.0698166	176.563	-0.986084	0.325441	0.0329545	0.081676	153.91	0.403479	0.687156	0.0717806	0.0923222	168.108	0.777501	0.437956	0.038826	0.0840951	177.358	0.461692	0.644868	0.419005	0.327202	147.519	1.28057	0.202355	-0.0754721	0.2546	216.568
Transverse parietal sulcus	S.Pa.t.	-	-	-	-	-	-	-	-	-	-	-	-	-	-	-	-	-	-	-	-	-	-	-	-	-	-	-	-	-	-	-	-	-	-	-	-	-	-	-	-	-	-	-	-	-	-	-	-
Superior postcentral sulcus	S.Po.C.sup.	11.2753	0.350707	132.982	32.1503	1.4288e-64	0.128839	0.378895	94.4836	0.340038	0.734583	-0.0267217	0.414243	96.2487	-0.0645073	0.9487	-0.15556	0.382513	110.657	-0.40668	0.685029	0.0252043	0.0595418	191.468	0.423304	0.672548	0.0211423	0.0685186	169.544	0.308563	0.758033	0.033972	0.0746778	173.905	0.454914	0.649738	0.0128297	0.0676316	186.715	0.1897	0.84975	0.0507511	0.306342	180.792	0.165668	0.868603	-0.483426	0.214923	246.697
Sub-parietal sulcus	S.s.P.	7.78005	0.192185	145.591	40.4822	4.0775e-81	-0.00301284	0.213473	105.926	-0.0141134	0.988766	0.0234375	0.232758	106.49	0.100695	0.919982	0.0264504	0.21249	115.37	0.124478	0.901153	-0.0922714	0.0322596	201.268	-2.86028	0.00467916	0.0909633	0.0369881	178.883	2.45925	0.0148735	0.0281862	0.0406969	181.217	0.692587	0.489455	-0.0627771	0.0365585	197.148	-1.71717	0.0875189	0.425752	0.149203	159.963	2.8535	0.00489635	-0.115837	0.115166	259.884
Frontal-Temporal junction
Anterior lateral fissure	F.C.L.a.	13.0503	0.444752	147.204	29.3428	2.22316e-63	0.138312	0.460546	100.999	0.300322	0.764549	0.439176	0.505484	102.453	0.868823	0.386974	0.300864	0.46581	110.318	0.645894	0.519689	-0.0937664	0.110329	265.771	-0.849877	0.396159	0.0696795	0.131761	280.047	0.528831	0.597341	0.143439	0.141633	257.264	1.01275	0.312133	0.0737591	0.123715	272.859	0.596199	0.551536	-0.497576	0.363553	172.701	-1.36865	0.172886	0.0107916	0.365036	278.247
Parietal-Temporal junction
Posterior lateral fissure	F.C.L.p.	18.6823	0.379098	154.664	49.2808	1.81875e-96	-0.469835	0.398448	107.008	-1.17916	0.240948	-0.784012	0.434588	108.871	-1.80404	0.0739909	-0.314176	0.399677	116.995	-0.786076	0.433412	0.00903407	0.0922874	274.997	0.0978906	0.92209	-0.0565689	0.10976	282.686	-0.515387	0.606685	-0.0830052	0.118604	264.363	-0.699851	0.484636	-0.0264363	0.103362	279.13	-0.255765	0.798321	0.632206	0.301353	173.835	2.09789	0.0373605	-0.259119	0.304004	283.332
Anterior sub-central ramus of the lateral fissure	F.C.L.r.sc.ant.	-	-	-	-	-	-	-	-	-	-	-	-	-	-	-	-	-	-	-	-	-	-	-	-	-	-	-	-	-	-	-	-	-	-	-	-	-	-	-	-	-	-	-	-	-	-	-	-
Posterior sub-central ramus of the lateral fissure	F.C.L.r.sc.post.	20.7216	0.727287	123.071	28.4916	4.99904e-56	-1.02389	0.760272	89.2769	-1.34674	0.181471	-0.946081	0.84303	89.2448	-1.12224	0.264771	0.0778115	0.765604	98.1706	0.101634	0.919254	0.2011	0.144992	176.48	1.38697	0.167199	-0.104805	0.173817	167.351	-0.602965	0.547348	-0.257458	0.18544	164.521	-1.38836	0.166903	-0.152653	0.166036	187.018	-0.919395	0.359073	-1.12094	0.609966	153.411	-1.83771	0.068039	-0.827771	0.498577	221.931
Temporal lobe
Collateral fissure	F.Coll.	10.9615	0.260201	147.818	42.127	3.08044e-84	-0.374916	0.271912	102.973	-1.37881	0.170941	-0.517108	0.296896	105.299	-1.74172	0.0844784	-0.142193	0.275041	117.719	-0.516987	0.606135	-0.0308539	0.0575618	246.222	-0.536014	0.592433	0.0114452	0.0682726	245.519	0.16764	0.867005	-0.0602053	0.0734526	240.608	-0.819648	0.413228	-0.0716504	0.065414	263.179	-1.09534	0.27437	0.198036	0.224233	191.812	0.883169	0.378251	-0.0649586	0.194956	273.201
Anterior intralingual sulcus	S.Li.ant.	8.52877	0.376067	126.657	22.6789	1.99251e-46	0.0959321	0.418176	93.5245	0.229406	0.819054	-0.580056	0.454751	93.5294	-1.27555	0.205275	-0.675988	0.419854	107.406	-1.61006	0.110321	0.0408884	0.0529445	160.84	0.772289	0.441077	-0.0305108	0.0599612	139.862	-0.508842	0.611665	-0.0849882	0.0652943	142.225	-1.30162	0.195152	-0.0544774	0.0598831	149.44	-0.909729	0.36443	-0.189417	0.321949	168.12	-0.588345	0.55709	-0.123972	0.200059	210.597
Anterior occipito-temporal lateral sulcus	S.O.T.lat.ant.	9.22937	0.279672	147.172	33.0008	6.77632e-70	0.566176	0.306645	109.569	1.84636	0.0675392	0.0204782	0.334755	110.287	0.0611735	0.951332	-0.545698	0.307165	121.709	-1.77656	0.0781384	-0.112859	0.0451803	181.611	-2.49796	0.0133798	0.0255975	0.0516209	157.525	0.495874	0.620675	-0.00851558	0.0561949	161.225	-0.151536	0.879742	-0.034113	0.0508755	172.305	-0.67052	0.503424	0.114914	0.234238	173.138	0.490586	0.62434	0.203864	0.163255	239.527
Internal occipito-temporal lateral sulcus	S.O.T.lat.int.	5.67405	0.328596	104.724	17.2676	2.06801e-32	0.354114	0.346823	78.7888	1.02102	0.310369	0.0426005	0.390412	89.3056	0.109117	0.913355	-0.311514	0.361391	109.61	-0.861984	0.390578	-0.041225	0.0513783	130.497	-0.802381	0.423791	-0.00382708	0.0578896	110.012	-0.0661099	0.94741	-0.0074166	0.0644794	113.244	-0.115023	0.908631	-0.00358952	0.0601648	122.912	-0.0596615	0.952522	0.385538	0.292171	154.493	1.31956	0.188933	0.120969	0.188714	169.371
Median occipito-temporal lateral sulcus	S.O.T.lat.med.	10.4643	0.435067	185.687	24.0521	6.05101e-59	-0.382093	0.443245	166.05	-0.862034	0.389912	-0.681266	0.483026	163.705	-1.41041	0.160315	-0.299174	0.427358	161.908	-0.700054	0.484898	-0.163112	0.0851495	183.009	-1.9156	0.0569751	0.023917	0.0975899	163.409	0.245076	0.806705	0.141468	0.1044	167.728	1.35505	0.177222	0.117551	0.0909057	190.063	1.29311	0.197542	0.18591	0.363546	166.124	0.511381	0.609764	-0.124907	0.285021	232.555
Posterior occipito-temporal lateral sulcus	S.O.T.lat.post.	10.9882	0.385501	145.182	28.5037	2.41071e-61	0.136727	0.417766	105.212	0.327281	0.744106	-0.337583	0.454558	105.541	-0.742663	0.459336	-0.47431	0.419343	117.191	-1.13108	0.260332	-0.0818422	0.0710026	206.394	-1.15267	0.250381	0.108691	0.0824334	184.883	1.31853	0.188959	0.0686147	0.089943	190.343	0.762868	0.446486	-0.0400759	0.081119	207.893	-0.494038	0.621801	-0.153987	0.324311	173.772	-0.474813	0.635516	-0.172774	0.25136	259.81
Rhinal sulcus	S.Rh.	7.79708	0.288056	124.188	27.0679	6.32725e-54	-0.144585	0.316916	84.8224	-0.456224	0.649395	-0.138085	0.343183	84.8717	-0.402366	0.688426	0.00649987	0.308225	92.6837	0.0210881	0.983221	-0.00828081	0.0553482	224.088	-0.149613	0.881205	0.0775456	0.062492	197.85	1.24089	0.216116	0.0173933	0.0683348	199.154	0.254531	0.799348	-0.0601523	0.059185	216.759	-1.01634	0.310599	0.487305	0.208038	129.533	2.34238	0.0206856	-0.144726	0.184118	267.818
Anterior inferior temporal sulcus	S.T.i.ant.	8.69193	0.143832	203.154	60.4311	8.36529e-132	0.0479454	0.15035	177.074	0.318892	0.750184	0.196333	0.164268	176.356	1.1952	0.233615	0.148387	0.152571	176.358	0.972581	0.332094	-0.0952108	0.030634	247.964	-3.10801	0.0021031	0.10204	0.0362425	225.276	2.81546	0.0053023	0.0694825	0.0390045	237.293	1.7814	0.0761265	-0.0325571	0.0349425	252.89	-0.931732	0.352364	-0.141768	0.12655	178.957	-1.12025	0.264108	-0.309138	0.104998	283.862
Posterior inferior temporal sulcus	S.T.i.post.	11.4656	0.265453	141.635	43.1924	1.99612e-83	0.237623	0.289541	104.952	0.820687	0.413685	0.523845	0.316834	106.513	1.65337	0.1012	0.286222	0.292121	121.197	0.979806	0.329134	-0.0646521	0.040755	176.922	-1.58636	0.114443	0.0541193	0.0463952	155.002	1.16648	0.24521	0.024293	0.0507169	158.719	0.478993	0.632603	-0.0298262	0.0461065	167.89	-0.646899	0.518581	0.207498	0.2326	180.048	0.892084	0.373538	-0.0804348	0.150432	231.068
Polar temporal sulcus	S.T.pol.	7.72726	0.132034	145.858	58.5246	3.46843e-103	-0.042732	0.139307	101.135	-0.306746	0.759667	-0.206933	0.152013	103.228	-1.36128	0.176388	-0.164201	0.14039	114.527	-1.16961	0.244586	0.00854143	0.0285934	241.733	0.29872	0.76541	-0.0479819	0.033765	236.478	-1.42106	0.156618	-0.031584	0.0364751	232.532	-0.865906	0.387434	0.0163979	0.0324402	256.503	0.505482	0.613654	0.058381	0.111572	181.718	0.523258	0.601433	-0.21257	0.0969529	272.686
Superior temporal sulcus	S.T.s.	14.3777	0.253447	136.719	56.7287	6.80559e-97	0.000345514	0.276207	100.207	0.00125092	0.999004	0.00758151	0.302262	101.839	0.0250826	0.980038	0.00723599	0.278802	116.766	0.0259538	0.979338	-0.0589198	0.039027	176.355	-1.50972	0.132905	-0.127635	0.0444442	154.333	-2.8718	0.00465571	0.0382041	0.0485729	158.175	0.786531	0.432733	0.165839	0.0441606	167.354	3.75535	0.000238593	-0.154032	0.222656	179.531	-0.691792	0.489962	0.0658896	0.14401	230.655
Anterior terminal ascending branch of the STS	S.T.s.ter.asc.ant.	13.238	0.434853	139.943	30.4425	1.37222e-63	0.091618	0.474549	98.5594	0.193063	0.847307	0.000546915	0.515328	98.7359	0.0010613	0.999155	-0.0910711	0.475032	109.248	-0.191716	0.848321	-0.176596	0.0855607	228.657	-2.06399	0.0401472	0.0962087	0.100603	208.474	0.956315	0.340021	0.0233057	0.109102	213.77	0.213615	0.831051	-0.0729029	0.0982845	231.678	-0.741754	0.458988	0.488825	0.345865	167.407	1.41334	0.159412	-0.0542016	0.297212	270.88
Posterior terminal ascending branch of the STS	S.T.s.ter.asc.post.	12.9176	0.446276	146.806	28.9452	1.52267e-62	-0.049032	0.479298	105.712	-0.1023	0.918713	-0.046181	0.526068	106.548	-0.0877854	0.930212	0.00285097	0.48461	118.448	0.00588301	0.995316	-0.066191	0.0813463	203.517	-0.813694	0.416772	0.16479	0.0943135	183.953	1.74726	0.0822611	-0.0249149	0.102655	186.221	-0.242705	0.808501	-0.189705	0.0919995	199.06	-2.06202	0.0405044	0.322512	0.382083	173.619	0.844089	0.399781	-0.811936	0.288869	254.326
Parietal-Occipital junction
Parieto-occipital fissure	F.P.O.	15.8282	0.283672	149.433	55.7975	5.86308e-102	-0.122368	0.313213	111.965	-0.390687	0.696771	-0.477966	0.342182	112.895	-1.39682	0.165208	-0.355598	0.313515	124.033	-1.13423	0.258885	-0.0305118	0.043612	180.851	-0.699619	0.485064	0.00186079	0.0496119	158.766	0.0375069	0.970128	-0.0283625	0.0544163	161.493	-0.521214	0.602932	-0.0302233	0.0493006	172.295	-0.613042	0.540657	0.186368	0.235124	172.531	0.792636	0.429078	0.00245925	0.159963	237.655
Occipital lobe
Calcarine fissure	F.Cal.ant.-Sc.Cal.	13.486	0.261658	131.658	51.5406	3.73123e-89	-0.286237	0.288581	95.9362	-0.991879	0.323752	-0.479804	0.315798	97.4605	-1.51934	0.131915	-0.193567	0.290039	111.066	-0.667384	0.505911	-0.0699935	0.0371777	168.945	-1.88267	0.0614637	0.037891	0.0419869	148.13	0.902446	0.368285	-0.0234747	0.0460304	150.884	-0.509982	0.610809	-0.0613657	0.0418947	158.535	-1.46476	0.144967	0.459977	0.224857	174.953	2.04564	0.0422891	0.316755	0.13906	219.739
Occipital lobe	OCCIPITAL	8.22887	0.107647	149.343	76.4432	1.22335e-121	0.103483	0.117833	109.569	0.878214	0.381749	-0.0210535	0.128564	110.546	-0.163758	0.870221	-0.124536	0.117884	120.711	-1.05643	0.292881	-0.0241436	0.0187557	201.816	-1.28727	0.199476	-0.00112163	0.0216002	179.418	-0.051927	0.958645	0.0253716	0.0236452	182.929	1.07302	0.284678	0.0264933	0.0212732	198.898	1.24538	0.214456	0.241792	0.0879444	172.398	2.74938	0.00660748	0.081574	0.0667324	259.134
Cuneal sulcus	S.Cu.	6.61699	0.22369	141.995	29.5811	1.41159e-62	0.0851077	0.244286	101.973	0.348393	0.728263	0.0363508	0.266657	103.232	0.13632	0.891834	-0.0487569	0.244813	114.426	-0.19916	0.842491	-0.0235019	0.0384637	198.649	-0.611013	0.541889	0.0527072	0.0442547	176.484	1.191	0.235254	0.0376974	0.0483994	179.964	0.778883	0.437072	-0.0150097	0.0436298	194.943	-0.344025	0.731198	0.0560599	0.185695	173.994	0.301893	0.763094	-0.0315223	0.137547	255.136
Posterior intra-lingual sulcus	S.Li.post.	7.11981	0.239594	141.784	29.7161	9.1057e-63	-0.0586648	0.255115	102.454	-0.229954	0.818586	-0.43736	0.27898	105.595	-1.56771	0.11994	-0.378695	0.257315	119.376	-1.47172	0.143728	-0.0031338	0.0461776	207.773	-0.0678642	0.945959	-0.0432684	0.0540985	190.024	-0.799808	0.424821	-0.0333494	0.0586279	192.35	-0.568831	0.570134	0.00991904	0.0526551	209.941	0.188377	0.850763	0.445635	0.203389	173.249	2.19104	0.0297834	0.178393	0.16127	254.699
Occipito-polar sulcus	S.O.p.	-	-	-	-	-	-	-	-	-	-	-	-	-	-	-	-	-	-	-	-	-	-	-	-	-	-	-	-	-	-	-	-	-	-	-	-	-	-	-	-	-	-	-	-	-	-	-	-
Cingulate
Subcallosal sulcus	S.Call.	5.65849	0.126932	151.89	44.5789	3.86304e-89	-0.140017	0.139208	112.456	-1.00581	0.316665	-0.00507502	0.15186	113.289	-0.0334192	0.973399	0.134942	0.139145	123.01	0.969795	0.334052	-0.0390729	0.0221107	203.426	-1.76715	0.0787031	-0.00429782	0.0254587	180.822	-0.168815	0.86613	-0.0215565	0.0278886	184.504	-0.772952	0.44054	-0.0172587	0.0250751	200.529	-0.688281	0.492071	0.22415	0.102845	173.214	2.17949	0.0306448	-0.0115752	0.0785989	260.741
Insula
Insula	INSULA	26.7111	0.509742	144.577	52.4012	6.22918e-96	-0.207186	0.5268	96.9598	-0.393291	0.694968	-0.402722	0.575095	99.1309	-0.700271	0.485398	-0.195536	0.530465	107.575	-0.368613	0.713141	-0.0683915	0.129173	258.553	-0.529458	0.596942	-0.0154722	0.15465	279.146	-0.100047	0.920379	-0.0855266	0.165792	247.648	-0.515868	0.606407	-0.0700544	0.144423	266.346	-0.485065	0.628029	0.573555	0.415271	167.243	1.38116	0.169073	-0.100321	0.425701	276.379
Right hemisphere		10.6319	0.0620182	152.098	171.432	6.14198e-176	0.00786648	0.0675422	110.109	0.116468	0.907494	-0.171921	0.0736777	111.308	-2.33342	0.0214219	-0.179788	0.0676176	121.079	-2.65889	0.00889991	-0.049816	0.0117504	217.146	-4.2395	3.31385e-05	0.0231938	0.0138326	206.205	1.67675	0.0951059	-0.0104418	0.0150656	205.873	-0.693087	0.489036	-0.0336356	0.0134079	224.423	-2.50863	0.0128268	0.210699	0.0499741	169.265	4.21617	4.03716e-05	0.00957522	0.0409842	272.366
Frontal lobe
Anterior ramus of the lateral fissure	F.C.L.r.ant.	12.4786	0.533585	127.149	23.3863	6.9315e-48	-0.261659	0.566879	88.7086	-0.461578	0.645514	-0.170934	0.618268	87.2612	-0.276472	0.782839	0.090725	0.572123	102.767	0.158576	0.874314	-0.120045	0.0954683	173.997	-1.25743	0.210283	0.207946	0.112115	158.608	1.85476	0.0654874	0.239132	0.120953	163.713	1.97706	0.0497142	0.0311863	0.109075	176.395	0.285915	0.775279	1.07615	0.472913	166.514	2.27558	0.0241457	-0.114866	0.342405	230.116
Ascending ramus of the lateral fissure	F.C.L.r.asc.	13.6008	0.395437	204.009	34.3943	7.41598e-87	-0.0328238	0.419991	179.806	-0.0781536	0.937793	-0.593958	0.456041	179.314	-1.30242	0.194442	-0.561134	0.427766	179.73	-1.31178	0.191268	-0.106065	0.0775576	221.015	-1.36757	0.172836	0.0383595	0.0929373	203.168	0.412746	0.680228	0.103317	0.099396	213.523	1.03945	0.299771	0.0649576	0.0900271	225.745	0.721533	0.471328	0.22496	0.355825	183.141	0.632222	0.52803	-0.143823	0.274354	271.837
Diagonal ramus of the lateral fissure	F.C.L.r.diag.	-	-	-	-	-	-	-	-	-	-	-	-	-	-	-	-	-	-	-	-	-	-	-	-	-	-	-	-	-	-	-	-	-	-	-	-	-	-	-	-	-	-	-	-	-	-	-	-
Calloso-marginal anterior fissure	F.C.M.ant.	9.33312	0.163634	207.427	57.0366	9.73845e-129	0.198804	0.175873	184.71	1.13038	0.259781	-0.270245	0.192583	182.312	-1.40327	0.162239	-0.469049	0.179003	184.019	-2.62034	0.00951811	-0.0784641	0.026716	184.324	-2.93697	0.00373721	0.0479702	0.0313538	165.525	1.52997	0.127934	0.0419817	0.0339036	171.514	1.23827	0.21731	-0.00598855	0.0306666	177.514	-0.195279	0.845398	0.614681	0.148612	186.382	4.13614	5.33859e-05	-0.0587938	0.0985685	248.696
Calloso-marginal posterior fissure	F.C.M.post.	10.3235	0.206265	128.63	50.0496	3.36329e-86	0.00502328	0.229621	92.9402	0.0218764	0.982593	0.195537	0.251206	94.2571	0.778393	0.438287	0.190514	0.230089	106.626	0.828002	0.409519	-0.0424675	0.0277688	161.166	-1.52933	0.128144	0.00106503	0.0320328	148.02	0.033248	0.973522	-0.0367854	0.0349574	148.669	-1.05229	0.294373	-0.0378504	0.0315883	153.741	-1.19824	0.232667	0.525931	0.172768	166.451	3.04414	0.00271298	0.0136002	0.10581	217.487
Inferior frontal sulcus	S.F.inf.	13.0341	0.425416	146.31	30.6385	1.55745e-65	0.314263	0.476275	110.088	0.659835	0.510738	0.177731	0.520328	110.713	0.341574	0.733319	-0.136532	0.47515	120.782	-0.287346	0.77434	-0.01803	0.0602588	169.776	-0.299209	0.765147	-0.0141442	0.0696383	156.015	-0.203109	0.839315	0.00657392	0.076194	156.332	0.0862787	0.931355	0.0207181	0.0686398	163.458	0.301838	0.763159	-0.355966	0.340461	165.466	-1.04554	0.297297	-0.336293	0.226009	231.958
Anterior inferior frontal sulcus	S.F.inf.ant.	8.87889	0.209883	140.067	42.3041	1.16209e-81	-0.103651	0.221737	97.704	-0.467449	0.64122	-0.288758	0.242404	99.6592	-1.19122	0.236395	-0.185107	0.225261	115.708	-0.821744	0.412913	-0.0168046	0.0413343	212.53	-0.406554	0.684745	-0.0183065	0.0492111	208.029	-0.371999	0.710273	-0.000965079	0.0529284	206.759	-0.0182337	0.98547	0.0173414	0.0474935	225.639	0.365132	0.715355	0.00507356	0.186217	187.461	0.0272453	0.978293	0.090119	0.144934	262.54
Internal frontal sulcus	S.F.int.	5.88602	0.12568	152.097	46.8335	2.95553e-92	0.00233136	0.138991	113.944	0.0167734	0.986647	0.0865507	0.151732	114.673	0.570417	0.569511	0.0842194	0.138937	124.724	0.606169	0.545504	-0.0271122	0.0202591	184.643	-1.33827	0.182453	0.00300441	0.0236061	170.515	0.127272	0.898875	-0.00121955	0.0257778	171.206	-0.0473101	0.962321	-0.00422396	0.0231365	182.503	-0.182567	0.85534	0.296212	0.101557	168.46	2.91672	0.00401969	0.0627359	0.0737619	251.189
Intermediate frontal sulcus	S.F.inter.	10.3085	0.190812	132.754	54.0242	3.02178e-92	-0.14841	0.204615	93.7302	-0.725311	0.470068	-0.319858	0.223876	95.6211	-1.42873	0.156341	-0.171448	0.207784	113.284	-0.825123	0.411036	-0.0714702	0.0328023	191.332	-2.17882	0.0305675	0.00754029	0.0386267	179.812	0.195209	0.84545	-0.0415521	0.0417425	181.541	-0.995439	0.320848	-0.0490924	0.0376688	192.628	-1.30326	0.19404	0.522248	0.170867	188.371	3.05645	0.00256512	0.094149	0.11924	249.075
Marginal frontal sulcus	S.F.marginal.	8.76023	0.242685	134.441	36.0972	4.83072e-71	-0.105658	0.26251	94.2885	-0.402492	0.688233	-0.355196	0.286814	95.9148	-1.23842	0.218583	-0.249538	0.264747	109.626	-0.942554	0.347982	-0.00631425	0.0422516	190.892	-0.149444	0.881361	0.00209901	0.0498422	179.877	0.0421132	0.966455	-0.0159333	0.0538266	179.755	-0.296011	0.767563	-0.0180323	0.0485929	194.098	-0.371089	0.710976	0.121255	0.209023	178.141	0.580102	0.562579	-0.0327619	0.152326	251.356
Median frontal sulcus	S.F.median.	6.09583	0.140419	149.6	43.4118	1.115e-86	0.0980915	0.152018	108.028	0.645264	0.520124	-0.0940224	0.165944	109.422	-0.56659	0.572153	-0.192114	0.152737	120.657	-1.25781	0.210889	-0.044166	0.0260167	210.639	-1.6976	0.0910596	0.0138605	0.0306539	198.799	0.452159	0.651647	0.0508778	0.0332762	199.935	1.52896	0.127856	0.0370173	0.0297477	216.027	1.24437	0.214711	0.277375	0.117121	179.152	2.36828	0.0189363	0.0231441	0.0917382	267.083
Orbital frontal sulcus	S.F.orbitaire.	6.89805	0.302995	176.171	22.7662	2.32728e-54	-0.100822	0.314437	158.863	-0.320643	0.748902	-0.315084	0.34513	158.306	-0.912944	0.36266	-0.214262	0.317149	159.534	-0.675588	0.50028	0.00501914	0.0558644	177.12	0.0898451	0.928512	-0.0130484	0.0665179	163.508	-0.196164	0.844726	-0.0263408	0.072222	166.948	-0.364719	0.715783	-0.0132924	0.0651126	175.981	-0.204145	0.838476	0.316081	0.264329	161.701	1.19578	0.233531	-0.287861	0.201211	222.199
Polar frontal sulcus	S.F.polaire.tr.	6.00029	0.124284	141.851	48.2789	6.23956e-90	0.0781735	0.131755	100.67	0.593327	0.554293	-0.0154496	0.144051	102.454	-0.107251	0.9148	-0.0936232	0.133825	118.061	-0.699594	0.485557	-0.0318685	0.0238029	210.927	-1.33885	0.18206	-0.0202522	0.0282736	201.777	-0.716292	0.474639	-0.0328391	0.0304446	203.574	-1.07865	0.28202	-0.0125869	0.0273553	219.33	-0.460125	0.645882	0.467917	0.110451	188.167	4.23643	3.55163e-05	0.107729	0.08408	263.165
Superior frontal sulcus	S.F.sup.	13.028	0.261453	140.599	49.8293	3.12488e-91	-0.0922847	0.289668	102.954	-0.318587	0.750685	-0.452801	0.316531	103.993	-1.43051	0.155568	-0.360516	0.290015	115.431	-1.2431	0.216351	-0.0244512	0.0390362	175.267	-0.626371	0.531886	-0.0139202	0.0453011	161.02	-0.307282	0.759026	-0.0500774	0.0494296	162.107	-1.01311	0.312519	-0.0361572	0.0445334	170.003	-0.811913	0.417977	0.248932	0.215842	171.371	1.15331	0.25039	-0.00563295	0.145183	238.016
Olfactory sulcus	S.Olf.	8.70001	0.178517	149.587	48.735	1.07573e-93	-0.165502	0.195579	106.831	-0.846216	0.399324	-0.506654	0.213225	107.841	-2.37615	0.0192583	-0.341152	0.194923	115.243	-1.75019	0.0827474	-0.0768604	0.0374712	257.51	-2.05118	0.0412608	0.0115057	0.0441571	247.498	0.260563	0.794646	-0.0208386	0.0484691	248.543	-0.429935	0.667615	-0.0323443	0.0424674	267.348	-0.761627	0.446954	0.301239	0.132957	151.989	2.26569	0.0248826	-0.0667819	0.125909	288.245
Orbital sulcus	S.Or.	7.66744	0.109616	207.285	69.948	3.84486e-146	-0.0798928	0.117905	184.679	-0.677604	0.498871	-0.228466	0.129118	182.239	-1.76944	0.0784932	-0.148573	0.120006	183.99	-1.23805	0.217277	-0.0765679	0.0177434	182.795	-4.31529	2.60666e-05	0.0195285	0.0208095	164.067	0.938443	0.349396	0.00952259	0.0225067	169.934	0.4231	0.672757	-0.0100059	0.0203622	175.695	-0.491396	0.62376	0.0341547	0.0996235	186.299	0.342838	0.732107	-0.081816	0.0656042	247.076
Paracentral sulcus	S.p.C.	6.21363	0.252731	181.202	24.586	1.28379e-59	0.34988	0.275314	165.045	1.27084	0.205574	0.251894	0.301124	162.485	0.836513	0.404095	-0.0979862	0.280327	164.211	-0.349543	0.72713	-0.0141453	0.0310702	126.333	-0.455269	0.649697	0.0637561	0.0347617	113.884	1.83409	0.0692515	0.0495918	0.0388985	116.297	1.2749	0.204885	-0.0141643	0.0350685	117.145	-0.403904	0.687019	0.0734478	0.231999	164.17	0.316587	0.751959	-0.159017	0.121659	161.897
Inferior precentral sulcus	S.Pe.C.inf.	15.1982	0.365402	131.936	41.593	1.04788e-77	-0.1725	0.393395	94.4007	-0.438491	0.662032	-0.688377	0.429167	96.0791	-1.60398	0.112	-0.515877	0.396246	112.652	-1.30191	0.195603	-0.100355	0.0636235	189.187	-1.57733	0.11639	0.0763193	0.0745876	174.301	1.02322	0.307624	-0.0531773	0.0806136	177.32	-0.659657	0.51033	-0.129497	0.0722908	188.6	-1.79133	0.0748439	0.335158	0.323084	181.692	1.03737	0.300942	-0.00754989	0.228536	249.524
Intermediate precentral sulcus	S.Pe.C.inter.	13.9131	0.364112	135.229	38.2109	2.43836e-74	0.0397053	0.387345	92.7916	0.102506	0.918576	-0.0072377	0.425305	97.0336	-0.0170177	0.986457	-0.0469437	0.392256	107.382	-0.119676	0.904963	0.0131859	0.0774376	237.421	0.170277	0.864937	-0.100734	0.0920541	232.792	-1.09429	0.27496	0.00785593	0.100409	233.196	0.0782391	0.937705	0.10859	0.0890526	255	1.2194	0.22382	-0.289554	0.302845	173.09	-0.956115	0.340348	-0.407837	0.263551	274.476
Marginal precentral sulcus	S.Pe.C.marginal.	11.197	0.412166	113.321	27.1663	1.91329e-51	-0.697331	0.44363	83.3613	-1.57188	0.119767	0.177115	0.486877	88.9418	0.363779	0.716887	0.874446	0.452089	110.44	1.93424	0.0556426	-0.0590113	0.0680155	142.539	-0.867615	0.387063	0.108448	0.0787824	127.628	1.37655	0.171061	0.0575395	0.0841278	127.279	0.683953	0.495248	-0.0509088	0.0756649	133.136	-0.672818	0.502229	0.521691	0.376658	160.833	1.38505	0.167955	0.159444	0.252311	197.951
Median precentral sulcus	S.Pe.C.median.	8.19225	0.316951	182.202	25.847	7.5155e-63	0.0496936	0.326051	161.608	0.15241	0.879053	-0.303295	0.366754	163.022	-0.826971	0.409462	-0.352989	0.339899	163.2	-1.03851	0.300569	-0.0335451	0.0585038	175.625	-0.573384	0.567118	-0.0851916	0.069669	162.917	-1.22281	0.223169	-0.0133738	0.0751841	165.877	-0.177881	0.859034	0.0718178	0.0675411	176.007	1.06332	0.289093	-0.0905275	0.278454	164.043	-0.325108	0.745514	-0.00597105	0.211583	221.829
Superior precentral sulcus	S.Pe.C.sup.	12.6595	0.403506	206.117	31.3738	1.98068e-80	-0.157485	0.429086	183.306	-0.367025	0.714024	-0.0416523	0.466885	181.71	-0.0892131	0.929011	0.115833	0.430041	180.77	0.269353	0.787965	-0.140312	0.0740111	188.967	-1.89583	0.0595086	0.0582116	0.0874256	178.338	0.665842	0.506372	-0.0376446	0.0934967	184.788	-0.40263	0.687686	-0.0958562	0.0811097	189.257	-1.18181	0.238764	0.806722	0.360379	184.086	2.23854	0.0263838	0.298077	0.259037	253.519
Inferior rostral sulcus	S.R.inf.	4.9438	0.172621	164.189	28.6397	9.47626e-66	0.211631	0.17946	144.441	1.17926	0.240233	0.496744	0.198635	145.387	2.50078	0.0135014	0.285113	0.185469	145.354	1.53726	0.126405	-0.0190165	0.0356069	172.009	-0.534068	0.593984	-0.0390655	0.0430553	169.475	-0.907334	0.365519	-0.0221009	0.0466458	175.449	-0.473801	0.636231	0.0169647	0.0418753	193.796	0.405124	0.685833	0.171066	0.152907	148.357	1.11876	0.265051	-0.144831	0.125159	222.263
Frontal-Parietal junction
Central sulcus	S.C.	14.9844	0.202313	134.436	74.0652	7.34839e-111	-0.154529	0.225096	99.0215	-0.686502	0.494001	-0.215392	0.246236	100.149	-0.874736	0.38381	-0.0608626	0.22556	112.199	-0.269829	0.787788	-0.038427	0.0274801	160.112	-1.39836	0.163939	-0.0183648	0.0317165	146.507	-0.579029	0.563459	0.00440384	0.0346101	147.504	0.127242	0.898922	0.0227686	0.031269	152.613	0.728153	0.467636	0.361689	0.169393	168.611	2.13521	0.0341881	-0.0186295	0.104516	217.983
Paracentral lobule central sulcus	S.C.LPC.	-	-	-	-	-	-	-	-	-	-	-	-	-	-	-	-	-	-	-	-	-	-	-	-	-	-	-	-	-	-	-	-	-	-	-	-	-	-	-	-	-	-	-	-	-	-	-	-
Central sylvian sulcus	S.C.sylvian.	-	-	-	-	-	-	-	-	-	-	-	-	-	-	-	-	-	-	-	-	-	-	-	-	-	-	-	-	-	-	-	-	-	-	-	-	-	-	-	-	-	-	-	-	-	-	-	-
Parietal lobe
Retro central transverse ramus of the lateral fissure	F.C.L.r.retroC.tr.	9.04467	0.615659	107.566	14.691	1.81846e-27	0.705011	0.674086	79.0544	1.04588	0.298805	0.409864	0.746934	75.7528	0.548729	0.584805	-0.295147	0.713577	93.7303	-0.413616	0.6801	-0.0411252	0.106011	139.935	-0.387934	0.698655	-0.0187803	0.12899	132.028	-0.145595	0.884463	-0.177983	0.145522	133.419	-1.22307	0.22346	-0.159203	0.133998	135.434	-1.1881	0.236873	0.241413	0.55218	141.119	0.437199	0.662635	0.146377	0.389686	175.162
Intraparietal sulcus	F.I.P.	14.7141	0.189315	122.705	77.723	3.17947e-106	-0.221859	0.204817	86.4787	-1.0832	0.28173	-0.138271	0.224166	88.14	-0.616827	0.538939	0.0835874	0.207571	104.31	0.402694	0.687998	-0.0378263	0.0303068	174.519	-1.24811	0.213663	-0.0116911	0.0354701	160.05	-0.329604	0.74213	-0.000359406	0.0384298	162.854	-0.00935229	0.99255	0.0113317	0.0347248	170.896	0.326327	0.744576	-0.0470371	0.168708	179.346	-0.278807	0.780714	-0.075172	0.112003	236.704
Superior postcentral intraparietal superior sulcus	F.I.P.Po.C.inf.	14.7426	0.429082	154.989	34.3584	2.2321e-74	0.398998	0.474915	115.335	0.840146	0.402565	-0.267987	0.518103	116.057	-0.517247	0.605968	-0.666985	0.473916	125.552	-1.40739	0.161782	-0.220142	0.0725336	200.748	-3.03503	0.00272351	0.0669988	0.084683	187.226	0.791172	0.429845	-0.0411675	0.0926208	187.731	-0.444474	0.657212	-0.108166	0.0828271	201.287	-1.30593	0.193067	0.0866315	0.338701	170.106	0.255776	0.798433	0.14755	0.260084	263.275
Primary intermediate ramus of the intraparietal sulcus	F.I.P.r.int.1	6.48795	0.349345	142.115	18.5717	7.74631e-40	-0.0200349	0.380313	112.519	-0.0526801	0.95808	0.0338931	0.42747	107.469	0.0792877	0.936951	0.053928	0.388689	111.178	0.138743	0.889904	-0.142912	0.052646	129.992	-2.71459	0.00753693	0.0808612	0.0603684	123.468	1.33946	0.182881	0.165952	0.0644734	120.849	2.57395	0.011262	0.0850904	0.0568238	129.243	1.49744	0.136716	0.112537	0.300279	156.095	0.374773	0.708338	0.2449	0.189968	175.914
Secondary intermediate ramus of the intraparietal sulcus	F.I.P.r.int.2	-	-	-	-	-	-	-	-	-	-	-	-	-	-	-	-	-	-	-	-	-	-	-	-	-	-	-	-	-	-	-	-	-	-	-	-	-	-	-	-	-	-	-	-	-	-	-	-
Internal parietal sulcus	S.Pa.int.	7.64657	0.223545	211.338	34.2059	4.15908e-88	0.266596	0.236893	187.046	1.12538	0.261869	0.13109	0.259437	186.399	0.505286	0.613955	-0.135506	0.241208	187.222	-0.561781	0.574937	-0.00536066	0.041588	212.992	-0.128899	0.897559	0.000907408	0.0492905	194.449	0.0184094	0.985331	-0.00615679	0.0532985	202.819	-0.115515	0.908151	-0.0070642	0.0481145	213.581	-0.146821	0.883412	0.294699	0.200727	190.484	1.46816	0.14371	-0.155655	0.148871	270.363
Superior parietal sulcus	S.Pa.sup.	9.07603	0.397915	185.549	22.809	1.00644e-55	0.205059	0.416107	159.516	0.492804	0.622829	-0.56886	0.472757	161.649	-1.20328	0.230627	-0.773919	0.442215	161.058	-1.7501	0.0820063	-0.0208176	0.0633371	153.307	-0.32868	0.742846	-0.0361563	0.0761538	138.262	-0.47478	0.635693	-0.0618218	0.0859445	145.518	-0.719322	0.473096	-0.0256655	0.0801011	145.7	-0.320414	0.749114	0.548772	0.361092	162.957	1.51976	0.13051	0.336673	0.243775	206.64
Transverse parietal sulcus	S.Pa.t.	13.0584	0.688493	167.166	18.9667	1.57931e-43	0.692152	0.7174	150.628	0.964806	0.336188	1.13769	0.789956	150.276	1.4402	0.151891	0.445543	0.728005	152.971	0.612005	0.541443	-0.0634001	0.13155	156.622	-0.481946	0.630517	-0.116642	0.159965	145.309	-0.729172	0.46707	0.00493754	0.174047	149.928	0.028369	0.977406	0.12158	0.163122	170.877	0.74533	0.457096	-0.358086	0.597833	151.092	-0.598974	0.550087	0.48604	0.477405	211.428
Superior postcentral sulcus	S.Po.C.sup.	10.4364	0.418025	128.741	24.9661	3.5033e-51	-0.0678687	0.444952	85.0493	-0.15253	0.87913	-0.702318	0.484782	88.1182	-1.44873	0.150963	-0.634449	0.44923	98.5857	-1.4123	0.16101	-0.0731574	0.0853381	210.76	-0.857265	0.392272	-0.0586406	0.101815	209.313	-0.57595	0.565268	0.00835913	0.108832	203.697	0.0768073	0.938852	0.0669997	0.0959774	221.792	0.698078	0.485859	0.930418	0.358799	172.664	2.59314	0.0103261	0.314254	0.293402	260.614
Sub-parietal sulcus	S.s.P.	8.11967	0.199655	125.811	40.6684	3.05759e-74	-0.359538	0.216422	88.4036	-1.66129	0.100198	-0.563905	0.236735	90.0368	-2.38201	0.019323	-0.204367	0.21879	105.072	-0.93408	0.352405	-0.0487625	0.0324349	179.394	-1.50339	0.134496	0.0669668	0.0379727	165.18	1.76355	0.079656	0.00653557	0.0411696	167.627	0.158747	0.874059	-0.0604312	0.0371495	176.688	-1.62671	0.105582	0.0470589	0.175399	179.594	0.268296	0.788779	0.0332218	0.119194	241.534
Frontal-Temporal junction
Anterior lateral fissure	F.C.L.a.	11.7593	0.336821	149.127	34.9126	1.17239e-73	0.212602	0.345761	101.461	0.614883	0.540009	-0.162541	0.378259	103.88	-0.429708	0.668298	-0.375143	0.350065	113.479	-1.07164	0.286155	-0.135104	0.0857119	251.352	-1.57625	0.116225	0.153622	0.103428	276.904	1.48531	0.138599	-0.0648895	0.11029	244.465	-0.588355	0.556837	-0.218511	0.0962693	265.366	-2.26979	0.0240227	0.257508	0.281407	172.972	0.915074	0.361426	-0.266372	0.28338	275.199
Parietal-Temporal junction
Posterior lateral fissure	F.C.L.p.	17.9453	0.32739	146.795	54.8131	1.19995e-99	-0.363014	0.335653	101.907	-1.08152	0.28202	-0.742028	0.367099	104.153	-2.02133	0.045811	-0.379013	0.341533	115.903	-1.10974	0.269407	-0.040139	0.0785771	242.972	-0.510823	0.609939	0.0426967	0.0950368	263.08	0.449264	0.653611	-0.101417	0.10108	243.731	-1.00333	0.316696	-0.144114	0.0894423	270.901	-1.61125	0.108291	0.646012	0.285697	176.302	2.26118	0.0249701	-0.336397	0.263406	272.616
Anterior sub-central ramus of the lateral fissure	F.C.L.r.sc.ant.	-	-	-	-	-	-	-	-	-	-	-	-	-	-	-	-	-	-	-	-	-	-	-	-	-	-	-	-	-	-	-	-	-	-	-	-	-	-	-	-	-	-	-	-	-	-	-	-
Posterior sub-central ramus of the lateral fissure	F.C.L.r.sc.post.	20.8613	0.665031	132.03	31.369	4.69147e-63	-0.471734	0.697324	92.419	-0.676492	0.500418	-1.56643	0.769054	90.9735	-2.03682	0.0445741	-1.09469	0.711858	97.5699	-1.5378	0.127335	-0.145521	0.14978	211.921	-0.971564	0.332375	0.189695	0.179443	215.64	1.05713	0.291635	-0.00334985	0.193003	204.212	-0.0173565	0.986169	-0.193044	0.170888	228.928	-1.12965	0.259804	-0.131097	0.561433	157.42	-0.233505	0.815673	0.162307	0.499034	243.117
Temporal lobe
Collateral fissure	F.Coll.	10.6652	0.20376	142.527	52.3421	5.98305e-95	0.0717951	0.223051	104.556	0.321877	0.748188	-0.381942	0.243837	105.809	-1.56638	0.120245	-0.453737	0.224374	118.678	-2.02224	0.0454003	-0.0486621	0.032092	179.368	-1.51633	0.131196	0.0535331	0.037428	164.629	1.4303	0.154527	-0.0118287	0.0407004	166.759	-0.290629	0.771696	-0.0653619	0.0366847	175.343	-1.78172	0.076526	0.449936	0.173897	178.606	2.58737	0.0104663	0.0971922	0.118345	242.613
Anterior intralingual sulcus	S.Li.ant.	6.23549	0.342918	192.043	18.1836	1.26935e-43	0.129918	0.367593	168.349	0.353428	0.72421	0.687471	0.402848	167.675	1.70652	0.0897618	0.557553	0.377385	167.482	1.47741	0.141443	-0.112678	0.0560638	167.418	-2.00982	0.0460565	0.050806	0.0659915	144.247	0.769887	0.442626	0.0766743	0.0730457	157.163	1.04968	0.295479	0.0258683	0.0670073	161.134	0.386052	0.699967	0.459447	0.315009	169.706	1.45852	0.146546	0.269517	0.21677	223.152
Anterior occipito-temporal lateral sulcus	S.O.T.lat.ant.	9.194	0.265308	134.951	34.6541	4.79845e-69	0.181697	0.297552	99.512	0.61064	0.54283	0.0767272	0.325398	100.451	0.235795	0.814072	-0.10497	0.296973	110.904	-0.353465	0.724411	-0.0718855	0.0349341	157.33	-2.05775	0.0412648	-0.00249232	0.0401405	144.099	-0.06209	0.950577	-0.0280491	0.0438625	144.318	-0.639477	0.523526	-0.0255568	0.0394491	149.366	-0.647841	0.518082	0.238545	0.215038	161.021	1.10931	0.268949	-0.077174	0.132592	213.844
Internal occipito-temporal lateral sulcus	S.O.T.lat.int.	-	-	-	-	-	-	-	-	-	-	-	-	-	-	-	-	-	-	-	-	-	-	-	-	-	-	-	-	-	-	-	-	-	-	-	-	-	-	-	-	-	-	-	-	-	-	-	-
Median occipito-temporal lateral sulcus	S.O.T.lat.med.	8.7209	0.381456	176.503	22.8621	1.20305e-54	0.417317	0.408333	159.319	1.022	0.30833	0.189839	0.447836	157.696	0.423903	0.672214	-0.227478	0.410288	159.149	-0.554435	0.580059	-0.0437291	0.0642044	153.994	-0.681092	0.496836	-0.00360044	0.0750733	137.019	-0.0479589	0.961819	0.0848167	0.081317	139.333	1.04304	0.298737	0.0884171	0.0745663	149.275	1.18575	0.237605	0.916258	0.341705	160.619	2.68143	0.0080965	-0.555458	0.235182	203.895
Posterior occipito-temporal lateral sulcus	S.O.T.lat.post.	10.7711	0.35898	131.926	30.0047	8.63466e-61	-0.502402	0.386297	93.0448	-1.30056	0.196622	-0.564854	0.423953	96.1302	-1.33235	0.185895	-0.0624525	0.392935	112.128	-0.158938	0.874003	-0.0254044	0.0621459	186.587	-0.408786	0.683166	0.00910079	0.0733846	174.581	0.124015	0.901446	-0.137286	0.0799237	176.991	-1.71772	0.0875967	-0.146387	0.0723101	189.199	-2.02444	0.044331	0.265952	0.316657	180.563	0.839872	0.402091	-0.213883	0.225286	246.427
Rhinal sulcus	S.Rh.	6.75952	0.237059	199.723	28.5141	2.43973e-72	0.0801677	0.247217	176.816	0.32428	0.746109	-0.196976	0.270467	176.415	-0.728279	0.467408	-0.277143	0.25107	176.511	-1.10385	0.271162	-0.0101759	0.0481061	221.957	-0.211531	0.832667	0.0696307	0.0574366	201.425	1.21231	0.226815	-0.0393783	0.0614326	215.419	-0.641	0.522204	-0.109009	0.0548716	222.239	-1.98662	0.0481927	0.73683	0.210289	180.815	3.50389	0.000577923	0.101234	0.167286	260.564
Anterior inferior temporal sulcus	S.T.i.ant.	8.37141	0.172186	158.132	48.6186	5.27767e-97	0.231107	0.187246	120.416	1.23424	0.219515	0.352323	0.204661	121.435	1.72149	0.0877077	0.121215	0.188654	133.657	0.642527	0.521632	-0.0266496	0.0285699	187.171	-0.932788	0.352131	-0.0220296	0.0334579	172.219	-0.658428	0.511142	0.0352049	0.0363213	174.985	0.969263	0.333752	0.0572345	0.0327015	185	1.75021	0.0817403	0.105774	0.147947	182.112	0.71495	0.475556	-0.267398	0.104113	250.95
Posterior inferior temporal sulcus	S.T.i.post.	11.3333	0.189991	138.486	59.6516	1.1726e-100	0.237277	0.206955	100.178	1.14652	0.254312	-0.275052	0.226251	101.561	-1.2157	0.226919	-0.512329	0.208532	114.954	-2.45684	0.0155109	-0.0362955	0.0308189	181.135	-1.17771	0.240459	-0.0821308	0.0360363	166.505	-2.27911	0.0239303	-0.0265525	0.0391337	168.825	-0.678507	0.498379	0.0555783	0.0352643	178.27	1.57605	0.116787	0.330558	0.163635	178.129	2.0201	0.0448715	0.08366	0.112978	244.828
Polar temporal sulcus	S.T.pol.	8.09823	0.154715	110.373	52.343	9.20491e-80	-0.172255	0.164202	70.9067	-1.04904	0.297721	-0.278683	0.179256	72.665	-1.55466	0.124372	-0.106428	0.166265	86.2513	-0.64011	0.523798	0.0107076	0.0307132	197.56	0.348632	0.727737	-0.00517103	0.0366036	196.795	-0.141271	0.8878	0.0103023	0.0393444	191.052	0.261849	0.79372	0.0154733	0.0353335	215.008	0.437922	0.661882	0.158074	0.135081	169.796	1.17021	0.243555	-0.238703	0.107179	251.896
Superior temporal sulcus	S.T.s.	16.5011	0.229332	209.342	71.9531	1.30419e-149	-0.336518	0.245345	186.178	-1.37161	0.171835	-0.589911	0.268528	184.071	-2.19683	0.0292813	-0.253393	0.249675	185.492	-1.01489	0.31148	0.0239336	0.039383	195.25	0.607715	0.544083	-0.0532165	0.0464058	176.314	-1.14676	0.253033	-0.0671237	0.0501104	183.024	-1.33952	0.182063	-0.0139072	0.0452614	190.491	-0.307264	0.758978	-0.195216	0.207394	188.179	-0.941281	0.347768	-0.0101745	0.143441	258.383
Anterior terminal ascending branch of the STS	S.T.s.ter.asc.ant.	13.5795	0.451225	146.241	30.0949	1.55648e-64	-0.408102	0.48397	104.444	-0.843238	0.401022	-0.384588	0.525745	105.341	-0.731511	0.466091	0.0235141	0.487375	117.175	0.0482465	0.961602	-0.166118	0.0902932	214.82	-1.83976	0.0671839	0.114815	0.107095	210.825	1.07208	0.284911	0.083972	0.115279	209.079	0.728423	0.46717	-0.0308426	0.102674	225.618	-0.300394	0.764153	-0.00866081	0.387121	176.365	-0.0223723	0.982176	-0.412549	0.313593	262.497
Posterior terminal ascending branch of the STS	S.T.s.ter.asc.post.	13.0187	0.365423	147.583	35.6263	2.27285e-74	-0.0570467	0.385492	103.852	-0.147984	0.882642	-0.162703	0.421178	105.816	-0.386305	0.700046	-0.105657	0.390485	119.421	-0.270578	0.787182	-0.0625241	0.0756038	226.571	-0.826996	0.409109	0.0761273	0.0901921	224.355	0.844057	0.399537	-0.0141211	0.0969919	221.437	-0.145591	0.884377	-0.0902484	0.0865901	242.519	-1.04225	0.298335	0.360163	0.317859	186.267	1.13309	0.258633	-0.48291	0.260867	269.37
Parietal-Occipital junction
Parieto-occipital fissure	F.P.O.	16.9412	0.319094	137.384	53.0917	1.95397e-93	0.0959249	0.341075	94.8071	0.281243	0.779137	-0.469357	0.372253	96.4223	-1.26085	0.210404	-0.565282	0.34307	106.458	-1.64771	0.10236	-0.0988424	0.0660768	234.053	-1.49587	0.136034	0.0532062	0.0784395	226.828	0.678309	0.498267	-0.172131	0.0848705	226.2	-2.02816	0.0437159	-0.225337	0.0753128	247.103	-2.99202	0.00305201	0.157278	0.264922	176.554	0.593677	0.553488	0.0328477	0.226155	275.508
Occipital lobe
Calcarine fissure	F.Cal.ant.-Sc.Cal.	14.5684	0.291915	150.211	49.9062	2.07093e-95	-0.305056	0.321027	112.573	-0.95025	0.344021	-0.380696	0.350834	113.584	-1.08511	0.280169	-0.07564	0.322218	125.426	-0.234748	0.814787	-0.0390728	0.0454339	177.721	-0.859991	0.390953	-0.00722518	0.0529071	163.309	-0.136563	0.891544	0.00855818	0.0576155	164.802	0.14854	0.882098	0.0157834	0.051899	173.565	0.304117	0.761403	0.0351522	0.245309	175.493	0.143298	0.886219	0.159068	0.16769	241.899
Occipital lobe	OCCIPITAL	8.3158	0.107989	137.422	77.0056	6.47875e-115	-0.0344487	0.117171	97.478	-0.294004	0.76938	0.0313483	0.127978	98.8657	0.244952	0.807001	0.065797	0.117877	110.915	0.558182	0.577845	-0.0464042	0.0189608	192.165	-2.44738	0.0152885	0.0274088	0.0222769	178.708	1.23037	0.220177	0.0200153	0.0241813	180.349	0.827718	0.408924	-0.00739348	0.0217007	194.073	-0.340702	0.733696	0.198328	0.0914225	172.946	2.16936	0.03142	0.0582573	0.0679596	255.98
Cuneal sulcus	S.Cu.	6.48648	0.200384	132.449	32.3702	9.05055e-65	-0.0996484	0.221033	92.0975	-0.45083	0.653172	0.148028	0.240757	92.4041	0.614842	0.54017	0.247676	0.220703	103.058	1.12221	0.26438	-0.026022	0.0349454	198.18	-0.744649	0.457366	0.00244704	0.041063	185.618	0.0595923	0.952544	-0.0146626	0.0446596	184.883	-0.32832	0.743042	-0.0171097	0.040078	200.664	-0.426909	0.669903	0.23632	0.159911	155.38	1.47782	0.14148	0.101493	0.124627	260.548
Posterior intra-lingual sulcus	S.Li.post.	7.14415	0.207127	135.207	34.4917	7.10338e-69	-0.105493	0.222885	96.7611	-0.473309	0.637059	-0.230587	0.244018	98.8106	-0.944961	0.346984	-0.125094	0.226263	115.809	-0.552869	0.581419	-0.00828714	0.0344926	183.293	-0.240258	0.810399	0.0550104	0.0404913	169.827	1.35857	0.176083	0.00803554	0.0440863	173.275	0.182269	0.855585	-0.0469749	0.0399802	184.065	-1.17495	0.241531	0.666817	0.185008	185.798	3.60425	0.000401958	0.252718	0.126686	243.459
Occipito-polar sulcus	S.O.p.	8.44397	0.321408	140.225	26.2718	5.0908e-56	-0.192241	0.332084	105.099	-0.578892	0.5639	-0.0653394	0.356718	103.373	-0.183168	0.855025	0.126901	0.322702	111.298	0.393246	0.69489	0.0569684	0.0624797	166.863	0.91179	0.363194	-0.12643	0.0709811	150.535	-1.78118	0.0768999	-0.0428644	0.076083	154.189	-0.563391	0.573987	0.0835655	0.0656709	162.329	1.27249	0.205019	-0.032686	0.262555	152.732	-0.124492	0.901089	0.400581	0.208196	206.986
Cingulate
Subcallosal sulcus	S.Call.	6.14536	0.111591	152.099	55.0703	2.30391e-102	-0.100884	0.124057	112.958	-0.813209	0.417809	-0.0586839	0.13524	113.334	-0.433923	0.665169	0.0422006	0.123488	121.715	0.341738	0.733137	-0.0557351	0.0195466	205.582	-2.8514	0.0047967	0.0249757	0.022862	192.006	1.09245	0.276003	0.0141133	0.0250488	192.181	0.56343	0.573799	-0.0108624	0.0223401	208.747	-0.486229	0.627315	0.00994738	0.0849278	158.608	0.117128	0.906907	-0.0570231	0.0692373	269.163
Insula
Insula	INSULA	26.7451	0.539524	146.734	49.5717	1.53335e-93	-0.420966	0.550459	97.392	-0.764754	0.446267	-1.56356	0.602631	99.8146	-2.59456	0.0108967	-1.1426	0.557646	109.02	-2.04896	0.042867	-0.161506	0.141289	248.219	-1.14309	0.254103	0.183905	0.170785	273.547	1.07682	0.282508	-0.0845627	0.18174	239.991	-0.465295	0.642142	-0.268467	0.158046	253.301	-1.69867	0.0906099	0.571469	0.448196	263.453	1.27504	0.203417	0.0571024	0.467035	274.103
BDo = bipolar disorder offspring, Co = controls, df = degrees of freedom, SE = standard error, SZo = schizophrenia offspring.
bold = significant before false discovery rate (FDR) correction; bold* = significant after FDR correction. FDR correction was applied on all sulci at once, once for the group comparisons, once for the group*age comparisons, and once for the age effect in controls.
aLinear mixed-effects models were run for each brain measure with group, age, group*age, sex, scanner and Euler number (for left or right hemisphere depending on region) as fixed effects, and subject and family as nested random effects.
bAnalyses run with control offspring as reference group.
cAnalyses run with bipolar disorder offspring as reference group.
[truncated: 7 more columns]

## Sheet: S8 (length, LMER)
Supplemental Table S8. Group and Group*Age effects from the linear mixed-effects model analyses on sulcal length (in millimeters)a
Region		Interceptb					BDo versus Cob					SZo versus Cob					SZo versus BDoc					Age in Cob					Age x BDo versus Cob					Age x SZo versus Cob					Age x SZo versus BDoc					Sexb					Scannerb
Full name	Abbreviation	β	SE	df	t	p	β	SE	df	t	p	β	SE	df	t	p	β	SE	df	t	p	β	SE	df	t	p	β	SE	df	t	p	β	SE	df	t	p	β	SE	df	t	p	β	SE	df	t	p	β	SE	df
Whole brain		7275.74	91.7833	143.714	79.2709	1.67338e-120	136.721	107.691	119.591	1.26957	0.206702	-112.736	117.924	119.754	-0.956001	0.340998	-249.457	106.313	125.659	-2.34644	0.0205185	-27.863	7.21228	126.904	-3.86327	0.000177496	2.10532	7.96796	118.198	0.264223	0.792068	3.9739	8.7588	116.525	0.453703	0.650886	1.86858	7.99593	118.693	0.233691	0.815628	698.77	64.8152	132.378	10.7809	7.69086e-20	-108.492	29.0348	149.85
Left hemisphere		3633.9	46.7788	144.797	77.6826	6.35348e-120	66.8837	54.6647	119.063	1.22353	0.223546	-70.4493	59.8267	119.073	-1.17756	0.241322	-137.333	53.9706	125.065	-2.54459	0.012157	-15.445	4.23502	133.76	-3.64696	0.000379009	5.33345	4.64132	121.689	1.14913	0.252758	0.0112314	5.13904	120.58	0.00218551	0.99826	-5.32222	4.69453	124.052	-1.13371	0.259103	349.691	33.0441	134.079	10.5826	2.12094e-19	-55.3902	16.6776	161.351
Frontal lobe
Anterior ramus of the lateral fissure	F.C.L.r.ant.	20.076	1.38529	130.487	14.4922	5.86319e-29	0.81497	1.54064	93.3781	0.528982	0.598073	-2.50028	1.63763	99.3744	-1.52676	0.129997	-3.31525	1.55432	110.676	-2.13292	0.0351409	0.0912762	0.252692	178.011	0.361216	0.718367	0.117895	0.300703	160.59	0.392065	0.69553	-0.134553	0.324749	166.152	-0.41433	0.679167	-0.252448	0.302132	179.772	-0.835556	0.404514	-0.331274	1.20756	153.891	-0.274333	0.784197	-1.19836	0.920716	223.866
Ascending ramus of the lateral fissure	F.C.L.r.asc.	27.2589	1.80263	142.09	15.1217	2.16811e-31	0.114077	1.92963	103.245	0.0591183	0.952972	-1.06375	2.10466	103.983	-0.505426	0.614329	-1.17783	1.93098	117.553	-0.609966	0.543062	0.108454	0.350488	211.985	0.309437	0.757293	0.031103	0.408741	194.347	0.0760946	0.939422	-0.414513	0.443124	199.119	-0.935434	0.350698	-0.445616	0.391165	212.87	-1.1392	0.2559	-1.02464	1.532	172.458	-0.668826	0.504501	0.171887	1.19883	256.776
Diagonal ramus of the lateral fissure	F.C.L.r.diag.	-	-	-	-	-	-	-	-	-	-	-	-	-	-	-	-	-	-	-	-	-	-	-	-	-	-	-	-	-	-	-	-	-	-	-	-	-	-	-	-	-	-	-	-	-	-	-	-
Calloso-marginal anterior fissure	F.C.M.ant.	107.139	3.9239	202.949	27.3043	7.05046e-70	-0.212818	4.06911	176.448	-0.0523008	0.958348	-9.18111	4.44524	176.371	-2.06538	0.0403497	-8.96829	4.12856	176.184	-2.17226	0.0311724	0.420998	0.883634	266.48	0.47644	0.634152	0.100563	1.05205	248.961	0.0955884	0.923924	-2.78362	1.12816	260.16	-2.4674	0.0142541	-2.88419	1.00575	273.369	-2.86771	0.00445666	10.6903	3.42759	179.402	3.11891	0.00211519	2.62986	2.99049	288.13
Calloso-marginal posterior fissure	F.C.M.post.	107.453	3.41133	137.277	31.499	1.08923e-64	-7.63296	3.61723	94.5831	-2.11017	0.0374833	-6.77491	3.94883	96.5852	-1.71568	0.0894276	0.858049	3.64992	108.9	0.235087	0.814583	-0.346204	0.696591	225.208	-0.496998	0.619675	0.548143	0.818023	212.908	0.670083	0.503531	1.36619	0.885402	213.496	1.54301	0.124309	0.818043	0.792452	236.16	1.03229	0.302991	1.44505	2.92503	179.183	0.494029	0.62189	-1.13808	2.3995	266.871
Inferior frontal sulcus	S.F.inf.	80.0148	3.6256	160.254	22.0694	1.89776e-50	5.06184	3.91002	120.82	1.29458	0.197934	4.08827	4.27161	122.209	0.957079	0.340417	-0.97357	3.94054	134.743	-0.247065	0.805234	0.538507	0.644078	206.36	0.836091	0.404071	-0.74	0.744578	184.716	-0.993851	0.321596	0.236424	0.810958	189.497	0.291536	0.77096	0.976424	0.7321	203.848	1.33373	0.183781	0.537837	3.12413	186.898	0.172156	0.863501	-5.45634	2.29613	259.19
Anterior inferior frontal sulcus	S.F.inf.ant.	37.6342	3.26194	131.22	11.5374	1.07832e-21	-1.15896	3.55278	91.1031	-0.326212	0.745012	0.908444	3.86648	94.9192	0.234954	0.814751	2.0674	3.56238	108.16	0.580343	0.56289	0.074595	0.619947	211.221	0.120325	0.90434	-0.490586	0.718042	185.411	-0.683227	0.495316	0.212104	0.781389	188.317	0.271445	0.786346	0.70269	0.70426	204.088	0.99777	0.319573	5.95642	2.69251	167.146	2.21221	0.0283075	-2.15157	2.16316	251.18
Internal frontal sulcus	S.F.int.	113.724	5.60124	143.323	20.3033	5.25771e-44	-4.80749	6.15084	103.255	-0.7816	0.436238	3.95857	6.71197	104.334	0.589778	0.556614	8.76606	6.15058	114.86	1.42524	0.156799	0.276986	0.949814	198.094	0.291622	0.770881	1.34682	1.09082	175.957	1.23469	0.218592	-0.303993	1.19516	178.851	-0.254354	0.799514	-1.65081	1.07672	193.883	-1.53318	0.126861	16.0562	4.56687	169.775	3.5158	0.000562326	-12.2625	3.40082	255.288
Intermediate frontal sulcus	S.F.inter.	136.019	5.87961	153.91	23.134	5.79672e-52	6.08343	6.44219	113.141	0.944311	0.347023	-9.02043	7.02023	113.889	-1.28492	0.201428	-15.1039	6.42355	122.253	-2.35133	0.0203061	-2.04492	1.11429	224.963	-1.83517	0.0678003	1.949	1.29262	204.373	1.5078	0.133151	-0.200572	1.41739	207.623	-0.141508	0.887606	-2.14957	1.26329	228.005	-1.70157	0.0901987	24.9053	4.59682	167.697	5.41794	2.06554e-07	-0.00238396	3.86251	274.901
Marginal frontal sulcus	S.F.marginal.	49.2268	2.38937	206.805	20.6024	5.18527e-52	-0.329872	2.45073	182.319	-0.134601	0.893076	-2.06302	2.67842	182.831	-0.770237	0.442154	-1.73315	2.47132	182.101	-0.701302	0.48401	0.133281	0.563999	281.293	0.236313	0.813362	0.0507661	0.674043	271.156	0.0753158	0.940019	-0.661054	0.720034	278.678	-0.918087	0.359367	-0.71182	0.637073	285.492	-1.11733	0.264793	1.89523	2.06083	186.327	0.919644	0.358948	-1.54418	1.88553	288.401
Median frontal sulcus	S.F.median.	66.3102	4.46597	142.928	14.8479	9.3168e-31	1.62343	4.93735	103.893	0.328806	0.742964	-0.555869	5.38709	104.455	-0.103186	0.918014	-2.1793	4.89939	112.021	-0.44481	0.657315	-0.451782	0.735468	194.434	-0.614279	0.539749	-0.121837	0.838835	170.634	-0.145246	0.884688	1.09904	0.922611	173.261	1.19122	0.235195	1.22087	0.827162	188.47	1.47598	0.141618	2.72532	3.48746	162.728	0.781461	0.435667	-5.23842	2.62529	253.665
Orbital frontal sulcus	S.F.orbitaire.	28.5735	2.04901	132.807	13.945	8.73055e-28	-1.37835	2.10822	97.9697	-0.653799	0.514773	-2.26679	2.27445	102.502	-0.996632	0.32129	-0.888434	2.08909	117.054	-0.425273	0.671418	-0.318155	0.491501	209.889	-0.647312	0.518137	0.267807	0.573378	217.64	0.46707	0.640917	-0.00468214	0.621455	214.548	-0.00753416	0.993996	-0.272489	0.541598	241.272	-0.503121	0.615339	2.01818	1.73972	163.992	1.16006	0.24771	-0.538066	1.603	238.615
Polar frontal sulcus	S.F.polaire.tr.	51.5716	3.72913	139.153	13.8294	6.54892e-28	-2.12424	3.99929	99.0401	-0.531155	0.596501	-3.54412	4.36994	100.528	-0.811023	0.419269	-1.41988	4.04276	114.771	-0.351215	0.726071	0.420983	0.682551	201.82	0.616778	0.538076	0.56696	0.792719	184.185	0.715209	0.475385	-1.45723	0.861877	188.093	-1.69076	0.0925383	-2.02419	0.779632	207.343	-2.59634	0.0100965	7.89742	3.2419	182.728	2.43605	0.0158082	-0.40165	2.43701	252.284
Superior frontal sulcus	S.F.sup.	140.933	4.72085	140.167	29.8534	1.29507e-62	-1.10271	5.13854	98.3406	-0.214596	0.830527	-1.68822	5.60463	99.6503	-0.301218	0.763876	-0.585508	5.14318	110.069	-0.113842	0.909571	0.567657	0.868226	213.217	0.653812	0.513937	-1.36218	1.00543	192.928	-1.35482	0.177059	-0.77652	1.09886	195.505	-0.706658	0.480621	0.585664	0.985293	214.154	0.594406	0.552868	10.1212	3.85375	170.69	2.62632	0.00941638	-4.35458	3.04793	265.192
Olfactory sulcus	S.Olf.	55.5936	1.44879	133.178	38.3724	7.25943e-74	-0.13912	1.4931	84.3672	-0.0931753	0.925985	-3.0766	1.63063	87.033	-1.88675	0.0625277	-2.93748	1.51091	99.9317	-1.94418	0.0546857	0.0828702	0.348826	225.838	0.237569	0.812431	-0.0639412	0.417498	254.2	-0.153153	0.878399	0.66061	0.446472	221.141	1.47962	0.140397	0.724551	0.394178	257.756	1.83813	0.0671939	1.50664	1.23564	184.146	1.21931	0.224284	1.52718	1.1628	260.675
Orbital sulcus	S.Or.	118.296	3.53217	126.625	33.491	8.97989e-65	2.95398	3.72816	85.9787	0.792343	0.430342	1.15031	4.07387	88.1167	0.282364	0.778327	-1.80367	3.77991	102.616	-0.477172	0.634254	0.235028	0.70557	211.119	0.333103	0.739387	-0.686263	0.828172	198.588	-0.828648	0.408298	-0.791082	0.894948	199.954	-0.883941	0.377789	-0.104819	0.805004	222.274	-0.130209	0.896519	13.5501	3.11437	176.833	4.35082	2.28812e-05	-4.37398	2.45464	259.096
Paracentral sulcus	S.p.C.	29.1569	2.18535	121.639	13.342	1.4325e-25	-1.30145	2.26374	80.5552	-0.57491	0.566954	-3.0721	2.5575	87.1994	-1.20121	0.232921	-1.77066	2.37534	99.1586	-0.745432	0.457774	0.303637	0.402303	172.374	0.754748	0.45143	-0.332462	0.469513	163.158	-0.708101	0.479893	0.180606	0.515231	160.495	0.350535	0.726397	0.513069	0.463439	174.861	1.10709	0.269775	3.72466	1.87452	158.604	1.987	0.0486449	-0.940036	1.45574	219.928
Inferior precentral sulcus	S.Pe.C.inf.	44.9483	2.43578	202.78	18.4533	2.82631e-45	-3.88056	2.61013	180.677	-1.48673	0.138828	-5.49277	2.86241	177.678	-1.91893	0.0565958	-1.61221	2.65224	179.818	-0.607869	0.544041	0.575026	0.383353	179.915	1.49999	0.135369	-0.785114	0.439381	154.242	-1.78687	0.0759231	-0.684292	0.47805	159.789	-1.43142	0.154262	0.100823	0.436427	167.63	0.231018	0.817582	2.66223	2.194	180.331	1.21341	0.226558	0.123626	1.41914	236.823
Intermediate precentral sulcus	S.Pe.C.inter.	55.2536	2.74208	205.482	20.1503	1.48329e-50	-0.695506	2.90234	180.757	-0.239636	0.810884	-3.47568	3.17433	179.534	-1.09493	0.275013	-2.78017	2.94965	180.339	-0.942542	0.347176	-0.629624	0.527482	218.104	-1.19364	0.233915	1.04174	0.616251	191.052	1.69045	0.0925732	0.368153	0.66879	203.133	0.550476	0.582598	-0.673587	0.604185	217.818	-1.11487	0.266136	6.5422	2.44187	181.626	2.67918	0.00805825	0.931329	1.86087	271.381
Marginal precentral sulcus	S.Pe.C.marginal.	23.5128	1.72758	187.619	13.6103	8.58857e-30	-2.27528	1.80388	167.411	-1.26133	0.208945	-1.44153	1.99668	166.446	-0.721963	0.47133	0.833755	1.82325	163.571	0.45729	0.648069	0.153658	0.363315	183.226	0.422934	0.672839	-0.338582	0.419739	161.184	-0.806649	0.421058	0.0660253	0.457638	170.521	0.144274	0.885454	0.404607	0.39634	187.693	1.02086	0.308636	0.218677	1.51721	165.584	0.144131	0.885572	-0.599176	1.19822	230.951
Median precentral sulcus	S.Pe.C.median.	28.7	2.47406	117.615	11.6004	3.30243e-21	-0.402874	2.69357	87.438	-0.149569	0.881449	0.444155	2.88794	86.3027	0.153796	0.878129	0.847029	2.68872	107.799	0.31503	0.753348	-0.288762	0.450847	157.097	-0.640488	0.522789	0.414012	0.532208	134.802	0.777914	0.437983	0.948902	0.566543	136.786	1.6749	0.0962387	0.53489	0.523232	143.687	1.02228	0.308366	-0.99328	2.02964	137.447	-0.489389	0.625347	-1.99562	1.60175	198.758
Superior precentral sulcus	S.Pe.C.sup.	24.2526	1.97284	133.534	12.2932	1.05837e-23	2.64819	2.0934	94.8267	1.26502	0.208964	2.37518	2.3244	95.4621	1.02185	0.309435	-0.273009	2.15958	108.695	-0.126418	0.899635	0.196638	0.374464	184.876	0.525117	0.600131	-0.49301	0.433438	170.302	-1.13744	0.256952	-0.496202	0.477236	176.789	-1.03974	0.29988	-0.00319264	0.427932	196.595	-0.00746064	0.994055	6.56528	1.76554	177.38	3.71856	0.000268544	0.519227	1.31832	245.929
Inferior rostral sulcus	S.R.inf.	25.3878	2.69517	114.356	9.41973	6.10139e-16	0.865391	2.87034	83.3647	0.301494	0.763788	-1.28578	3.09528	84.7631	-0.415401	0.678898	-2.15117	2.80782	88.066	-0.766137	0.445644	0.0557914	0.63321	169.103	0.0881087	0.929895	0.269156	0.757087	188.998	0.355515	0.7226	0.447549	0.804436	181.087	0.556352	0.578657	0.178393	0.702451	207.265	0.253958	0.799779	4.57136	2.27938	138.265	2.00553	0.046858	-0.0384463	2.05259	206.942
Frontal-Parietal junction
Central sulcus	S.C.	122.382	2.41924	138.823	50.5867	2.51497e-91	0.782616	2.58733	97.2344	0.30248	0.762933	2.19339	2.82502	99.071	0.776415	0.439354	1.41077	2.60821	111.676	0.540898	0.589655	-0.434284	0.464576	210.92	-0.934796	0.350962	0.524516	0.541707	193.333	0.968265	0.334122	0.390525	0.588251	195.941	0.663874	0.507551	-0.133991	0.52856	215.882	-0.253503	0.800121	12.1601	2.07442	175.553	5.86194	2.21702e-08	0.0921792	1.62416	261.433
Paracentral lobule central sulcus	S.C.LPC.	-	-	-	-	-	-	-	-	-	-	-	-	-	-	-	-	-	-	-	-	-	-	-	-	-	-	-	-	-	-	-	-	-	-	-	-	-	-	-	-	-	-	-	-	-	-	-	-
Central sylvian sulcus	S.C.sylvian.	-	-	-	-	-	-	-	-	-	-	-	-	-	-	-	-	-	-	-	-	-	-	-	-	-	-	-	-	-	-	-	-	-	-	-	-	-	-	-	-	-	-	-	-	-	-	-	-
Parietal lobe
Retro central transverse ramus of the lateral fissure	F.C.L.r.retroC.tr.	17.6515	1.84022	159.613	9.59206	1.72845e-17	3.17519	1.86038	138.676	1.70675	0.0901074	1.54584	2.09336	139.793	0.738449	0.46148	-1.62935	1.87809	139.223	-0.867556	0.38713	-0.384864	0.434	183.71	-0.886783	0.376355	-0.673307	0.496742	173.084	-1.35545	0.177041	-0.299867	0.539291	187.925	-0.55604	0.578845	0.37344	0.464082	209.557	0.804685	0.421913	2.33428	1.55805	141.564	1.49821	0.136304	3.18842	1.39028	212.812
Intraparietal sulcus	F.I.P.	206.215	5.90613	158.647	34.9153	2.31053e-76	1.44994	6.35794	116.957	0.228051	0.820005	-4.43523	6.93848	118.477	-0.639222	0.523912	-5.88517	6.38947	129.819	-0.921073	0.358721	-0.763398	1.12146	217.906	-0.680718	0.496773	1.33318	1.30465	199.392	1.02187	0.308081	-0.485266	1.42015	202.273	-0.3417	0.732931	-1.81844	1.27431	220.989	-1.427	0.15499	21.2898	4.96607	180.512	4.28704	2.94322e-05	-3.29072	3.92063	266.78
Superior postcentral intraparietal superior sulcus	F.I.P.Po.C.inf.	78.7997	3.20821	205.802	24.5619	4.24934e-63	-7.41621	3.36154	180.215	-2.20619	0.0286346	-1.30464	3.67301	179.313	-0.355196	0.72286	6.11158	3.41144	179.397	1.79149	0.0748997	0.0785476	0.671169	243.829	0.117031	0.906932	0.174157	0.792408	220.523	0.219782	0.826244	-0.339577	0.853691	232.202	-0.397775	0.691161	-0.513735	0.765878	247.529	-0.670779	0.502987	11.2582	2.82896	181.799	3.97961	9.96315e-05	-1.96436	2.31047	282.468
Primary intermediate ramus of the intraparietal sulcus	F.I.P.r.int.1	32.1363	2.45156	185.993	13.1085	3.13403e-28	-3.70169	2.51748	168.012	-1.4704	0.143325	-1.35689	2.77661	166.391	-0.488685	0.625708	2.34481	2.52483	167.305	0.928699	0.354383	0.699226	0.519053	215.548	1.34712	0.179357	-1.00993	0.615221	197.37	-1.64158	0.10227	-1.1208	0.659964	203.589	-1.69827	0.0909837	-0.110867	0.587742	214.868	-0.188632	0.850559	-2.31562	2.11125	168.637	-1.0968	0.274292	-0.770105	1.77386	239.115
Secondary intermediate ramus of the intraparietal sulcus	F.I.P.r.int.2	22.9129	2.59631	164.588	8.82517	1.53928e-15	2.89008	2.69606	148.476	1.07196	0.285477	0.720151	2.99755	145.202	0.240247	0.810478	-2.16992	2.79461	146.137	-0.776467	0.438728	-0.0873636	0.514652	167.179	-0.169753	0.86541	0.278063	0.602761	147.646	0.461314	0.645252	0.0559484	0.640045	157.472	0.0874131	0.930454	-0.222114	0.588474	171.795	-0.377441	0.706312	1.23893	2.32113	150.377	0.533763	0.594293	-0.214712	1.84031	201.502
Sulcus of the supra-marginal gyrus	S.GSM.	-	-	-	-	-	-	-	-	-	-	-	-	-	-	-	-	-	-	-	-	-	-	-	-	-	-	-	-	-	-	-	-	-	-	-	-	-	-	-	-	-	-	-	-	-	-	-	-
Internal parietal sulcus	S.Pa.int.	60.7049	4.45754	205.554	13.6185	1.59285e-30	4.5943	4.76367	181.369	0.964446	0.336107	5.34897	5.22956	178.577	1.02283	0.30777	0.754667	4.85186	179.25	0.155542	0.876569	-1.31301	0.773235	190.029	-1.69808	0.0911304	0.540117	0.893614	164.712	0.604418	0.546397	0.191708	0.971223	170.389	0.197388	0.843759	-0.348409	0.883273	183.351	-0.394452	0.693706	6.26254	4.00579	180.626	1.56337	0.119715	2.50412	2.78608	248.447
Superior parietal sulcus	S.Pa.sup.	38.5672	3.06674	172.136	12.5759	3.81316e-26	-1.09889	3.17141	149.422	-0.346498	0.729456	-0.235408	3.74732	150.57	-0.0628205	0.949993	0.863482	3.4806	150.666	0.248084	0.804407	-0.400231	0.650452	199.376	-0.615312	0.53905	-0.0299351	0.76903	181.944	-0.0389258	0.968992	-0.190187	0.862882	195.628	-0.220409	0.825782	-0.160252	0.78192	205.362	-0.204947	0.837817	2.50018	2.77552	151.656	0.900799	0.369123	-0.115536	2.32359	224.909
Transverse parietal sulcus	S.Pa.t.	-	-	-	-	-	-	-	-	-	-	-	-	-	-	-	-	-	-	-	-	-	-	-	-	-	-	-	-	-	-	-	-	-	-	-	-	-	-	-	-	-	-	-	-	-	-	-	-
Superior postcentral sulcus	S.Po.C.sup.	59.5605	2.83782	200.91	20.9881	1.54063e-52	-4.94177	2.97631	174.745	-1.66037	0.098634	-5.09816	3.2522	173.747	-1.5676	0.118794	-0.156386	3.02059	173.87	-0.0517731	0.958769	-0.233039	0.589271	238.121	-0.39547	0.69285	0.551176	0.695115	213.263	0.792928	0.428701	-0.205283	0.749191	225.392	-0.274007	0.78433	-0.75646	0.672513	241.508	-1.12483	0.261779	1.56085	2.50461	176.245	0.62319	0.533966	-0.318937	2.03228	280.965
Sub-parietal sulcus	S.s.P.	62.5735	3.26227	154.675	19.181	9.78014e-43	-0.912507	3.62502	114.581	-0.251725	0.801705	-4.86898	3.94823	114.857	-1.2332	0.220017	-3.95648	3.59957	122.261	-1.09915	0.273861	-0.0907826	0.605778	227.865	-0.149861	0.881007	-0.453661	0.700766	207.289	-0.647378	0.518103	-1.06375	0.773275	209.942	-1.37564	0.1704	-0.610086	0.686979	230.635	-0.88807	0.375428	8.53731	2.409	154.787	3.54392	0.000521508	-2.83828	2.09692	277.981
Frontal-Temporal junction
Anterior lateral fissure	F.C.L.a.	76.5714	1.97096	110.261	38.8498	3.61983e-66	-0.479629	1.99682	66.8063	-0.240197	0.810913	0.582009	2.18269	69.145	0.266648	0.790534	1.06164	2.02458	78.7327	0.524373	0.601492	-0.716784	0.508293	203.682	-1.41018	0.160012	1.017	0.6134	248.703	1.65797	0.0985848	0.679357	0.65105	197.802	1.04348	0.298	-0.33764	0.570944	235.213	-0.591371	0.55484	4.79991	1.67393	161.131	2.86746	0.00469159	-1.82844	1.68809	253.674
Parietal-Temporal junction
Posterior lateral fissure	F.C.L.p.	122.017	3.25794	131.476	37.4522	5.21296e-72	-2.19456	3.49779	90.8613	-0.627412	0.531963	-1.95142	3.81981	92.6682	-0.510869	0.610658	0.243135	3.52498	105.495	0.0689748	0.94514	-0.0949008	0.60575	203.762	-0.156667	0.875663	0.249869	0.70376	184.722	0.355048	0.722959	-0.396173	0.765301	187.666	-0.51767	0.605299	-0.646042	0.688994	206.085	-0.937659	0.349517	10.5482	2.79641	174.335	3.77206	0.000221571	-2.47895	2.13474	256.909
Anterior sub-central ramus of the lateral fissure	F.C.L.r.sc.ant.	-	-	-	-	-	-	-	-	-	-	-	-	-	-	-	-	-	-	-	-	-	-	-	-	-	-	-	-	-	-	-	-	-	-	-	-	-	-	-	-	-	-	-	-	-	-	-	-
Posterior sub-central ramus of the lateral fissure	F.C.L.r.sc.post.	-	-	-	-	-	-	-	-	-	-	-	-	-	-	-	-	-	-	-	-	-	-	-	-	-	-	-	-	-	-	-	-	-	-	-	-	-	-	-	-	-	-	-	-	-	-	-	-
Temporal lobe
Collateral fissure	F.Coll.	107.629	3.80915	122.639	28.2554	1.56195e-55	8.67226	3.9843	80.0413	2.17661	0.0324572	7.91498	4.35148	82.3339	1.81892	0.07256	-0.757284	4.03521	95.5968	-0.187669	0.851534	0.0404893	0.824924	224.235	0.0490824	0.960897	0.805692	0.976828	226.574	0.824804	0.41035	1.51172	1.05141	218.029	1.4378	0.151926	0.706027	0.939172	247.079	0.751755	0.452914	12.9249	3.31306	179.399	3.90119	0.000135214	-5.62518	2.81109	261.615
Anterior intralingual sulcus	S.Li.ant.	32.7379	2.27004	151.976	14.4217	2.95987e-30	-0.915273	2.41186	110.299	-0.379488	0.705055	-3.62113	2.61504	111.122	-1.38473	0.168909	-2.70585	2.43355	123.312	-1.11189	0.268347	-0.0831985	0.482542	234.617	-0.172417	0.863258	-0.287799	0.572071	226.381	-0.503083	0.615395	-0.231178	0.613931	224.94	-0.376554	0.70686	0.0566207	0.551822	247.001	0.102607	0.918358	2.01056	1.94416	182.826	1.03415	0.30243	-0.43521	1.6623	265.974
Anterior occipito-temporal lateral sulcus	S.O.T.lat.ant.	64.8963	3.16924	106.643	20.4769	9.61181e-39	-2.09792	3.356	68.8961	-0.625125	0.533954	-2.01124	3.66244	70.6789	-0.549154	0.584631	0.0866756	3.39484	85.4447	0.0255316	0.979691	-0.469999	0.624046	202.048	-0.753149	0.452237	0.741771	0.731305	191.74	1.01431	0.311712	0.16665	0.786921	190.353	0.211775	0.832509	-0.575121	0.708957	212.183	-0.811221	0.418148	3.41848	2.7846	177.751	1.22764	0.221206	-2.49429	2.16697	248.487
Internal occipito-temporal lateral sulcus	S.O.T.lat.int.	20.9279	2.62061	174.806	7.98588	1.79389e-13	4.16252	2.70463	156.876	1.53904	0.12581	1.15201	3.03722	155.851	0.379299	0.704982	-3.01051	2.81764	156.84	-1.06845	0.286959	-0.40166	0.524146	181.402	-0.766313	0.444486	-0.290937	0.611288	158.331	-0.475941	0.634773	0.267011	0.675168	165.527	0.395473	0.693003	0.557947	0.618757	181.465	0.901723	0.368399	5.08547	2.27739	156.635	2.23302	0.0269647	3.03923	1.82188	216.067
Median occipito-temporal lateral sulcus	S.O.T.lat.med.	34.1192	2.7794	167.949	12.2757	3.91679e-25	0.712226	2.78264	128.884	0.255953	0.798395	-3.36228	3.02364	124.556	-1.112	0.268281	-4.0745	2.66088	120.944	-1.53126	0.128317	-0.292004	0.653958	225.421	-0.446517	0.655652	-0.29252	0.761749	225.978	-0.384011	0.701332	0.334498	0.811334	217.609	0.412282	0.680539	0.627018	0.687721	235.433	0.911733	0.362842	1.04159	2.25552	170.295	0.461798	0.644816	-0.811206	2.09203	244.682
Posterior occipito-temporal lateral sulcus	S.O.T.lat.post.	55.9898	3.51745	150.898	15.9177	4.17151e-34	0.597555	3.7433	106.559	0.159633	0.873472	-1.95771	4.0719	107.232	-0.480785	0.631649	-2.55526	3.75686	117.211	-0.680159	0.497745	0.213582	0.778239	249.41	0.274443	0.783971	0.949889	0.919904	243.631	1.0326	0.302817	-0.220413	0.996952	238.701	-0.221087	0.825214	-1.1703	0.883285	262.722	-1.32494	0.186341	-1.80899	2.87485	167.173	-0.629245	0.530048	-4.47258	2.62656	275.461
Rhinal sulcus	S.Rh.	38.0463	1.8332	131.917	20.754	2.2303e-43	-0.702156	1.85063	85.9908	-0.379415	0.705315	-1.07659	2.00788	88.2432	-0.536185	0.59318	-0.374438	1.82585	95.3881	-0.205076	0.83795	-0.151851	0.471558	209.586	-0.322019	0.747759	-0.154897	0.560197	248.653	-0.276504	0.78239	-0.551022	0.592074	211.549	-0.930664	0.353088	-0.396125	0.511964	247.545	-0.773736	0.439825	2.91768	1.51099	170.071	1.93097	0.0551493	-3.62728	1.52606	250.787
Anterior inferior temporal sulcus	S.T.i.ant.	112.615	4.47884	134.785	25.1437	9.69004e-53	-0.959258	4.80378	92.392	-0.199688	0.842163	-10.3245	5.23945	93.9833	-1.97053	0.0517198	-9.36525	4.82191	104.225	-1.94223	0.0548081	-0.729847	0.901393	228.064	-0.809688	0.418963	-0.28969	1.05441	211.853	-0.27474	0.783783	0.495677	1.1465	213.638	0.432339	0.665931	0.785367	1.02297	235.993	0.767731	0.443415	12.3978	3.71014	173.038	3.34159	0.00102068	-6.02972	3.10015	270.75
Posterior inferior temporal sulcus	S.T.i.post.	84.4139	4.21048	141.132	20.0485	3.91775e-43	0.279372	4.48239	95.1995	0.0623266	0.950433	-1.1787	4.88694	96.9597	-0.241193	0.809915	-1.45807	4.49481	106.51	-0.324389	0.746279	0.0385897	0.926414	251.366	0.0416549	0.966807	-0.91176	1.09231	247.089	-0.834705	0.40469	-1.37453	1.18511	239.13	-1.15983	0.247274	-0.462766	1.0467	263.831	-0.442121	0.658764	4.7448	3.41555	169.613	1.38918	0.1666	6.14599	3.11213	276.953
Polar temporal sulcus	S.T.pol.	68.077	4.05893	148.238	16.7721	4.56777e-36	1.43994	4.30505	104.559	0.334478	0.738689	-4.30962	4.69676	106.431	-0.917574	0.360917	-5.74956	4.33245	117.033	-1.32709	0.187062	0.306498	0.861257	239.342	0.355872	0.72225	-1.99184	1.01413	229.054	-1.96408	0.0507302	-1.19982	1.0979	228.388	-1.09283	0.275621	0.792023	0.977117	251.54	0.810571	0.418378	8.74189	3.40619	178.214	2.56647	0.0110958	6.34822	2.93053	273.842
Superior temporal sulcus	S.T.s.	145.418	4.52562	132.297	32.1321	2.37876e-64	0.609957	4.77231	89.6307	0.127812	0.898584	-6.5463	5.21303	91.9334	-1.25576	0.212386	-7.15626	4.83225	106.384	-1.48094	0.141579	0.0894902	0.924309	214.476	0.0968185	0.922961	0.618569	1.08714	206.584	0.568987	0.569983	-2.48571	1.17421	204.406	-2.11691	0.0354765	-3.10427	1.05363	229.335	-2.94628	0.00354796	17.4997	3.95618	177.454	4.42339	1.6909e-05	-4.99822	3.19413	259.83
Anterior terminal ascending branch of the STS	S.T.s.ter.asc.ant.	46.4021	3.04721	190.859	15.2277	8.54392e-35	7.06525	3.15648	164.801	2.23833	0.0265387	-1.90805	3.44257	163.638	-0.554251	0.580164	-8.97329	3.23065	164.828	-2.77755	0.0061121	-1.93604	0.709102	270.212	-2.73027	0.00674432	1.77972	0.853636	253.972	2.08487	0.03808	1.42346	0.907514	266.356	1.56853	0.117944	-0.356256	0.814367	276.811	-0.437464	0.662116	7.08253	2.65545	167.47	2.66717	0.00840001	-0.667572	2.41124	284.936
Posterior terminal ascending branch of the STS	S.T.s.ter.asc.post.	48.5807	3.53866	149.894	13.7286	2.73267e-28	1.02292	3.87115	107.099	0.264243	0.792101	-2.60116	4.23783	107.101	-0.613796	0.540652	-3.62409	3.86779	114.385	-0.936992	0.350737	-0.427957	0.693772	238.577	-0.616856	0.537918	0.729709	0.80693	220.602	0.904303	0.366821	0.882215	0.886688	221.52	0.994956	0.320843	0.152506	0.783713	239.248	0.194595	0.845875	1.91733	2.6989	157.217	0.710413	0.4785	-2.01182	2.38988	278.305
Parietal-Occipital junction
Parieto-occipital fissure	F.P.O.	63.2762	1.90592	149.101	33.1998	9.23187e-71	-0.491103	1.99101	105.381	-0.246661	0.805651	1.41649	2.17525	107.737	0.651184	0.516315	1.90759	2.02026	121.869	0.944232	0.346919	-0.107906	0.408126	231.582	-0.264393	0.791713	0.342902	0.483133	226.64	0.709748	0.47859	-0.506049	0.519798	224.928	-0.973549	0.331326	-0.848951	0.46544	248.975	-1.82398	0.0693543	3.63484	1.67534	185.167	2.16961	0.0313104	2.09035	1.39698	268.875
Occipital lobe
Calcarine fissure	F.Cal.ant.-Sc.Cal.	91.4761	3.55203	137.367	25.7532	1.9641e-54	-1.70304	3.90505	97.1881	-0.436112	0.663723	-0.944905	4.26022	98.2403	-0.221797	0.824932	0.758133	3.9015	108.36	0.194318	0.84629	-0.789459	0.607724	196.718	-1.29904	0.19545	0.161795	0.698446	174.595	0.23165	0.817081	0.530476	0.765647	177.001	0.692847	0.489314	0.368681	0.688973	193.124	0.535116	0.593185	12.1274	2.86985	161.836	4.22579	3.96675e-05	0.623855	2.16907	255.477
Occipital lobe	OCCIPITAL	206.114	5.78686	210.648	35.6176	4.14103e-91	0.562304	6.08778	186.028	0.0923659	0.926507	-5.97023	6.653	184.828	-0.897374	0.370687	-6.53254	6.17906	185.071	-1.05721	0.291796	0.810065	1.17275	237.711	0.690742	0.490401	-0.089343	1.37947	213.759	-0.0647661	0.948421	1.37346	1.48877	224.694	0.922549	0.357232	1.4628	1.33879	239.151	1.09263	0.275656	21.0982	5.12213	187.149	4.11904	5.70573e-05	-10.752	4.06922	279.931
Cuneal sulcus	S.Cu.	47.7754	3.21346	155.402	14.8673	1.15781e-31	3.11304	3.4632	115.011	0.898892	0.370588	-4.11032	3.78079	116.399	-1.08716	0.279212	-7.22337	3.48336	127.847	-2.07368	0.0401169	-0.405183	0.594068	208.938	-0.682048	0.495964	-0.509785	0.689346	188.174	-0.73952	0.460513	-0.278428	0.75063	192.231	-0.370925	0.711101	0.231357	0.675196	209.622	0.342652	0.732204	7.33638	2.72487	178.269	2.69238	0.00777081	0.704058	2.09296	262.451
Posterior intra-lingual sulcus	S.Li.post.	34.4155	2.41962	136.969	14.2235	9.21918e-29	5.91987	2.56994	98.4408	2.3035	0.0233538	-1.10842	2.80534	101.7	-0.395112	0.693588	-7.0283	2.57647	116.2	-2.72787	0.00736416	-0.022459	0.484529	210.081	-0.0463523	0.963074	-0.552536	0.56853	195.47	-0.971868	0.332317	-1.46985	0.61379	198.016	-2.39471	0.0175658	-0.917312	0.54627	219.885	-1.67923	0.0945279	3.46862	2.05362	174.223	1.68903	0.0930024	0.195071	1.66161	257.272
Occipito-polar sulcus	S.O.p.	-	-	-	-	-	-	-	-	-	-	-	-	-	-	-	-	-	-	-	-	-	-	-	-	-	-	-	-	-	-	-	-	-	-	-	-	-	-	-	-	-	-	-	-	-	-	-	-
Cingulate
Subcallosal sulcus	S.Call.	95.5422	4.38411	136.498	21.7928	2.77081e-46	1.45706	4.76838	97.8908	0.305568	0.760582	-0.183408	5.21065	99.3821	-0.0351986	0.971992	-1.64047	4.79734	112.242	-0.341954	0.733025	-0.786275	0.730722	189.608	-1.07602	0.283284	0.580545	0.838669	166.983	0.692223	0.489759	-0.628136	0.915928	171.142	-0.685792	0.493772	-1.20868	0.828853	183.792	-1.45826	0.146476	9.83406	3.75429	177.533	2.61942	0.00957003	-2.25763	2.64206	246.369
Insula
Insula	INSULA	-	-	-	-	-	-	-	-	-	-	-	-	-	-	-	-	-	-	-	-	-	-	-	-	-	-	-	-	-	-	-	-	-	-	-	-	-	-	-	-	-	-	-	-	-	-	-	-
Right hemisphere		3641.09	46.8327	144.878	77.7466	5.05318e-120	69.2059	54.7434	119.634	1.26419	0.20862	-43.3203	59.9493	119.873	-0.722615	0.471324	-112.526	54.0979	126.188	-2.08005	0.0395449	-12.4672	3.88533	128.13	-3.20878	0.00168438	-3.19371	4.38303	121.388	-0.728652	0.467618	3.31914	4.81462	119.71	0.689387	0.491914	6.51285	4.35676	121.05	1.49488	0.137547	352.145	33.6003	135.131	10.4804	3.5483e-19	-53.4343	15.7341	155.92
Frontal lobe
Anterior ramus of the lateral fissure	F.C.L.r.ant.	15.0733	1.48982	120.162	10.1176	8.85113e-18	2.76195	1.60019	83.5322	1.72602	0.0880419	1.91303	1.73609	80.1417	1.10192	0.273796	-0.848915	1.61511	93.5101	-0.52561	0.600403	-0.0228314	0.288989	174.3	-0.0790044	0.93712	0.282714	0.344716	168.184	0.820137	0.413299	0.259955	0.368354	166.931	0.705722	0.481345	-0.0227591	0.327374	184.429	-0.0695202	0.944651	1.24413	1.29456	160.823	0.961044	0.337973	-1.7228	1.00379	226.783
Ascending ramus of the lateral fissure	F.C.L.r.asc.	24.5267	1.59367	101.264	15.3901	2.89814e-28	-2.20413	1.72225	65.2708	-1.2798	0.205146	-0.199506	1.86248	67.3001	-0.107119	0.915014	2.00462	1.74118	78.9205	1.1513	0.253084	-0.513929	0.303223	193.399	-1.69489	0.0917057	0.162407	0.360153	185.571	0.45094	0.65256	0.00334661	0.389447	184.313	0.00859323	0.993153	-0.159061	0.351253	201.249	-0.452838	0.651153	1.08667	1.38464	159.144	0.784808	0.433733	1.07346	1.07114	242.439
Diagonal ramus of the lateral fissure	F.C.L.r.diag.	-	-	-	-	-	-	-	-	-	-	-	-	-	-	-	-	-	-	-	-	-	-	-	-	-	-	-	-	-	-	-	-	-	-	-	-	-	-	-	-	-	-	-	-	-	-	-	-
Calloso-marginal anterior fissure	F.C.M.ant.	110.263	3.91102	129.966	28.193	3.1364e-57	-4.63005	4.13427	88.3415	-1.11992	0.265784	-2.24759	4.51938	90.2794	-0.497323	0.62017	2.38246	4.19842	106.03	0.567464	0.571598	0.166095	0.769856	209.807	0.215748	0.829394	-0.18138	0.916347	206.172	-0.197939	0.843288	-0.859057	0.985784	204.093	-0.871446	0.384535	-0.677677	0.88438	223.809	-0.766274	0.444321	6.13126	3.46398	185.168	1.77	0.0783726	-3.05179	2.69883	260.28
Calloso-marginal posterior fissure	F.C.M.post.	96.8142	3.20327	201.409	30.2235	8.99478e-77	-6.8617	3.37668	175.588	-2.03208	0.043652	-3.51444	3.69205	174.583	-0.951894	0.342467	3.34726	3.43499	175.161	0.974459	0.331172	-0.309966	0.633046	221.166	-0.489643	0.624872	0.268069	0.754428	202.643	0.355327	0.722714	0.433502	0.810722	212.021	0.534711	0.59341	0.165434	0.727944	224.6	0.227262	0.820427	5.21424	2.85922	179.199	1.82366	0.0698692	0.292767	2.22041	276.32
Inferior frontal sulcus	S.F.inf.	79.4076	4.09217	148.943	19.4047	1.28747e-42	-5.24365	4.47344	108.179	-1.17217	0.243703	-1.50393	4.88323	109.38	-0.307979	0.758684	3.73971	4.48446	120.46	0.833927	0.405973	-0.244026	0.712284	200.816	-0.342596	0.732261	0.700962	0.834949	187.681	0.839527	0.402242	-0.150673	0.908942	188.703	-0.165767	0.868518	-0.851634	0.814228	202.427	-1.04594	0.296836	6.55627	3.37122	176.266	1.94478	0.0533932	-2.69825	2.54899	261.652
Anterior inferior frontal sulcus	S.F.inf.ant.	57.2334	3.01625	204.632	18.9751	5.47287e-47	0.895351	3.16953	178.98	0.282487	0.777897	-5.17856	3.46517	178.267	-1.49446	0.136823	-6.07391	3.22411	178.684	-1.8839	0.0612024	0.553159	0.611978	231.852	0.903888	0.366993	-1.15639	0.730852	214.581	-1.58225	0.115065	-1.00733	0.784518	224.07	-1.28401	0.200465	0.149065	0.703365	236.862	0.211931	0.832343	0.647364	2.6851	182.963	0.241095	0.809752	2.6168	2.13143	280.033
Internal frontal sulcus	S.F.int.	111.342	6.02105	145.14	18.4921	5.45258e-40	-3.22794	6.61012	105.332	-0.488332	0.626329	-3.72047	7.21732	106.454	-0.515492	0.607278	-0.492528	6.62321	117.596	-0.0743639	0.940847	-0.605898	1.00371	191.404	-0.603657	0.546786	0.486567	1.17313	177.545	0.414758	0.67882	-0.705086	1.27819	178.643	-0.551629	0.581892	-1.19165	1.14714	190.657	-1.03881	0.30021	14.8228	4.95954	173.121	2.98874	0.00320885	1.099	3.63237	255.089
Intermediate frontal sulcus	S.F.inter.	140.252	6.31351	141.367	22.2145	5.90648e-48	1.44123	6.9283	101.782	0.20802	0.835629	-10.0088	7.5667	102.999	-1.32274	0.188851	-11.45	6.94734	114.606	-1.64811	0.102068	-2.78605	1.03703	183.351	-2.68657	0.00788247	1.88353	1.21135	169.957	1.55491	0.121829	1.3549	1.31924	170.373	1.02703	0.305861	-0.528631	1.1853	182.077	-0.445988	0.656136	14.1961	5.24162	167.27	2.70834	0.00746521	-0.821801	3.77104	248.912
Marginal frontal sulcus	S.F.marginal.	45.7796	2.33233	150.006	19.6283	2.79667e-43	-0.256204	2.4346	106.923	-0.105234	0.916387	0.619456	2.6594	108.807	0.232931	0.816253	0.875659	2.47049	120.803	0.354448	0.723621	-0.0691342	0.515642	233.424	-0.134074	0.89346	0.794045	0.620034	237.72	1.28065	0.201566	-0.201049	0.662559	230.67	-0.303443	0.761826	-0.995094	0.590734	256.754	-1.6845	0.0932994	3.6826	2.03139	174.361	1.81285	0.0715749	-3.00359	1.75499	271.181
Median frontal sulcus	S.F.median.	61.1552	4.60962	141.499	13.2669	1.31291e-26	3.31068	5.0825	103.56	0.651389	0.516238	3.13834	5.55169	104.521	0.565295	0.573084	-0.172337	5.09156	115.536	-0.0338477	0.973057	0.630092	0.727355	179.427	0.866278	0.387494	0.113554	0.847149	164.541	0.134042	0.893533	0.215453	0.923601	166.242	0.233275	0.815835	0.101899	0.830752	175.852	0.122659	0.902517	5.05624	3.80848	171.626	1.32763	0.186065	-5.67333	2.66988	245.343
Orbital frontal sulcus	S.F.orbitaire.	26.4297	2.10831	173.279	12.536	4.49546e-26	-2.40296	2.16037	154.891	-1.11229	0.267737	-2.11116	2.3708	154.923	-0.890481	0.374588	0.291802	2.17996	155.46	0.133857	0.893689	0.2956	0.438793	205.709	0.673666	0.50128	-0.507519	0.527116	194.644	-0.962822	0.336832	-0.323546	0.570748	198.87	-0.56688	0.571435	0.183973	0.511014	208.631	0.360016	0.719199	4.21345	1.82077	159.293	2.3141	0.0219398	-1.10308	1.53291	233.364
Polar frontal sulcus	S.F.polaire.tr.	57.4381	3.92608	143.78	14.6299	2.92733e-30	-2.25385	4.28865	103.326	-0.525539	0.600335	-2.15585	4.68259	104.59	-0.460396	0.646187	0.0980015	4.30276	116.058	0.0227764	0.981868	0.275572	0.675549	196.972	0.407923	0.683773	-1.02575	0.791631	183.448	-1.29574	0.196693	0.301404	0.861316	184.787	0.349934	0.726787	1.32715	0.772446	197.806	1.71812	0.08734	10.5641	3.26068	176.187	3.23984	0.00142975	-3.98108	2.42752	258.742
Superior frontal sulcus	S.F.sup.	145.074	4.65418	204.098	31.1706	1.52504e-79	3.13743	4.94482	179.366	0.634487	0.526571	-2.03276	5.409	177.713	-0.37581	0.707506	-5.17018	5.0311	178.735	-1.02765	0.305505	1.5071	0.85671	204.511	1.75917	0.0800436	-0.770153	1.01515	185.221	-0.758662	0.449019	-1.10954	1.09379	193.256	-1.0144	0.311662	-0.339384	0.985452	203.304	-0.344394	0.730906	7.47085	4.18284	182.046	1.78607	0.0757522	-6.5512	3.06328	267.164
Olfactory sulcus	S.Olf.	59.6753	1.72655	137.642	34.5633	1.02004e-69	-2.41319	1.78148	89.0435	-1.3546	0.178974	-3.97138	1.94793	91.2811	-2.03877	0.0443657	-1.55819	1.80274	101.962	-0.864347	0.389426	0.449881	0.428154	242.361	1.05075	0.294422	0.377025	0.515827	271.85	0.730914	0.465461	0.0125183	0.551018	235.58	0.0227185	0.981894	-0.364507	0.482464	264.064	-0.755512	0.450615	0.517062	1.44821	175.886	0.357036	0.721493	-1.99341	1.41837	270.374
Orbital sulcus	S.Or.	109.716	3.5328	143.119	31.0563	1.8135e-65	0.793323	3.86671	100.709	0.205167	0.837855	-1.35502	4.21762	101.863	-0.321277	0.748659	-2.14835	3.86634	111.761	-0.555653	0.579559	0.0266928	0.651954	212.603	0.0409427	0.96738	-0.784955	0.765761	201.239	-1.02507	0.306563	-0.0470812	0.835368	200.414	-0.0563599	0.955111	0.737874	0.744084	218.39	0.991655	0.322463	13.1133	2.82118	163.291	4.64816	6.86888e-06	0.0247695	2.28722	270.174
Paracentral sulcus	S.p.C.	24.3573	2.04093	185.88	11.9344	9.64006e-25	2.2099	2.12852	164.649	1.03823	0.300684	2.85348	2.32257	166.249	1.22859	0.220963	0.643583	2.16299	164.608	0.297543	0.766427	-0.0484025	0.406412	203.966	-0.119097	0.905316	0.404006	0.473288	187.899	0.853614	0.394406	0.0434776	0.524011	193.618	0.0829707	0.933961	-0.360528	0.467365	202.133	-0.771406	0.441367	-0.382319	1.79157	165.394	-0.213399	0.831279	-1.61247	1.43466	237.527
Inferior precentral sulcus	S.Pe.C.inf.	37.5348	1.91984	206.441	19.551	7.28915e-49	-1.20988	2.0215	181.193	-0.598509	0.550248	-2.52684	2.20231	180.283	-1.14736	0.252754	-1.31696	2.04528	181.283	-0.6439	0.520454	-0.147563	0.393621	233.643	-0.374887	0.708085	-0.00794356	0.470337	218.897	-0.0168891	0.98654	0.0165946	0.502718	225.183	0.0330097	0.973696	0.0245382	0.449649	240.357	0.0545717	0.956525	1.70556	1.70514	185.179	1.00024	0.318499	3.50398	1.35932	277.546
Intermediate precentral sulcus	S.Pe.C.inter.	53.347	2.94449	128.974	18.1176	2.97126e-37	2.2721	3.05508	85.0176	0.743712	0.459101	-0.0515226	3.36693	90.3392	-0.0153025	0.987825	-2.32362	3.134	105.824	-0.741425	0.460078	0.766224	0.655913	223.2	1.16818	0.243981	-0.829953	0.788356	238.871	-1.05276	0.293513	-0.292591	0.851065	227.359	-0.343794	0.731319	0.537362	0.759034	256.914	0.707955	0.479615	3.00725	2.59291	183.91	1.1598	0.247635	-4.0186	2.2329	261.902
Marginal precentral sulcus	S.Pe.C.marginal.	27.5437	2.32298	181.223	11.8571	2.24593e-24	-0.784919	2.43303	162.788	-0.32261	0.747405	4.85352	2.6588	160.718	1.82546	0.0697884	5.63844	2.44558	159.645	2.30557	0.0224218	-0.0295845	0.49871	208.625	-0.059322	0.952752	0.5407	0.593005	193.375	0.911798	0.36301	0.465766	0.63083	196.514	0.73834	0.461189	-0.0749339	0.560803	206.026	-0.133619	0.893834	1.12475	2.07156	165.712	0.542948	0.587895	-3.14767	1.72195	240.106
Median precentral sulcus	S.Pe.C.median.	27.7736	2.16741	173.199	12.8142	7.18422e-27	-3.34287	2.21411	150.63	-1.50981	0.133188	-1.58982	2.49183	152.399	-0.638012	0.524424	1.75306	2.30933	152.104	0.75912	0.448956	0.19566	0.423773	178.815	0.461708	0.644852	-0.290097	0.506722	166.012	-0.572497	0.56776	0.0288806	0.546224	170.049	0.0528733	0.957895	0.318977	0.488884	183.161	0.65246	0.514922	3.96141	1.89257	153.573	2.09314	0.0379808	0.163777	1.50765	225.422
Superior precentral sulcus	S.Pe.C.sup.	30.4457	2.4684	128.036	12.3342	1.60557e-23	1.87277	2.62299	88.9246	0.713983	0.477108	1.39848	2.85577	89.6929	0.489701	0.625541	-0.474292	2.62915	101.383	-0.180398	0.857201	0.0448103	0.45545	180.161	0.0983867	0.921735	-0.290061	0.537768	174.8	-0.539379	0.590311	-0.556181	0.575899	177.474	-0.965762	0.335477	-0.26612	0.500192	185.357	-0.532036	0.595338	4.10244	2.2	179.539	1.86475	0.0638492	-0.0010781	1.59912	234.789
Inferior rostral sulcus	S.R.inf.	24.8838	2.70354	160.985	9.20416	1.7536e-16	1.69293	2.78929	141.377	0.606937	0.544866	7.09506	3.08886	142.915	2.29698	0.0230727	5.40213	2.88407	142.888	1.87309	0.0630984	-0.00342051	0.596102	188.206	-0.00573813	0.995428	0.0368366	0.721297	187.048	0.05107	0.959324	0.385978	0.779549	193.933	0.49513	0.621069	0.349141	0.69468	212.412	0.502593	0.615771	5.43658	2.38073	146.246	2.28358	0.0238366	1.19661	2.05312	227.562
Frontal-Parietal junction
Central sulcus	S.C.	125.955	2.32221	148.572	54.2394	8.13551e-100	-3.22285	2.56004	110.67	-1.25891	0.210712	-4.0859	2.79645	111.58	-1.4611	0.146797	-0.86305	2.56489	122.629	-0.336486	0.737079	0.558471	0.366105	179.431	1.52544	0.12891	-0.588364	0.426396	165.006	-1.37985	0.169498	-0.955165	0.464843	166.258	-2.05481	0.041462	-0.366801	0.418151	175.963	-0.877196	0.381576	10.2539	1.9206	171.922	5.33892	2.92595e-07	-1.91273	1.34431	245.055
Paracentral lobule central sulcus	S.C.LPC.	-	-	-	-	-	-	-	-	-	-	-	-	-	-	-	-	-	-	-	-	-	-	-	-	-	-	-	-	-	-	-	-	-	-	-	-	-	-	-	-	-	-	-	-	-	-	-	-
Central sylvian sulcus	S.C.sylvian.	-	-	-	-	-	-	-	-	-	-	-	-	-	-	-	-	-	-	-	-	-	-	-	-	-	-	-	-	-	-	-	-	-	-	-	-	-	-	-	-	-	-	-	-	-	-	-	-
Parietal lobe
Retro central transverse ramus of the lateral fissure	F.C.L.r.retroC.tr.	21.2214	2.04058	156.152	10.3997	1.41122e-19	2.91781	2.16946	132.326	1.34495	0.180943	0.718434	2.40265	139.003	0.299017	0.765373	-2.19937	2.31875	139.148	-0.948515	0.344512	-0.485424	0.451144	189.87	-1.07598	0.2833	0.512855	0.557807	180.897	0.919413	0.359104	-0.429197	0.625508	183.2	-0.686158	0.493481	-0.942052	0.574253	187.493	-1.64048	0.102581	0.358405	1.86049	134.93	0.19264	0.847531	0.990877	1.56304	212.942
Intraparietal sulcus	F.I.P.	205.508	6.3738	150.102	32.2426	2.33105e-69	10.1206	7.01313	109.119	1.4431	0.151858	9.56558	7.64881	110.02	1.2506	0.213735	-0.555031	7.00284	119.356	-0.079258	0.93696	-0.289802	1.14716	205.574	-0.252625	0.80081	-0.719283	1.34443	193.377	-0.53501	0.593258	-1.07123	1.46923	192.557	-0.729108	0.466821	-0.351943	1.30937	209.958	-0.268788	0.788357	24.8645	5.02962	159.082	4.94361	1.92949e-06	4.6206	4.04513	268.083
Superior postcentral intraparietal superior sulcus	F.I.P.Po.C.inf.	69.2218	3.04651	134.576	22.7217	6.7059e-48	2.79739	3.21751	90.2388	0.869427	0.38692	-4.12306	3.51453	92.2614	-1.17315	0.243757	-6.92045	3.25428	105.579	-2.12657	0.035786	-0.570166	0.637808	222.838	-0.893946	0.372315	0.306886	0.760729	225.583	0.40341	0.687029	-0.455972	0.818646	217.516	-0.556984	0.578111	-0.762858	0.729336	242.394	-1.04596	0.29662	3.16281	2.62368	180.277	1.20549	0.229595	-1.27329	2.19035	265.587
Primary intermediate ramus of the intraparietal sulcus	F.I.P.r.int.1	25.4403	2.72792	121.816	9.32589	6.18017e-16	1.59277	2.86802	83.3003	0.555356	0.58014	-0.420379	3.20269	76.3072	-0.131258	0.895917	-2.01315	2.91247	77.9567	-0.691218	0.491482	-0.531857	0.549102	164.817	-0.968593	0.334167	-0.113678	0.639213	162.776	-0.17784	0.85907	0.605242	0.680122	157.369	0.889902	0.374877	0.71892	0.588806	176.289	1.22098	0.223724	3.09389	2.37709	154.553	1.30154	0.195009	1.46574	1.85374	208.479
Secondary intermediate ramus of the intraparietal sulcus	F.I.P.r.int.2	-	-	-	-	-	-	-	-	-	-	-	-	-	-	-	-	-	-	-	-	-	-	-	-	-	-	-	-	-	-	-	-	-	-	-	-	-	-	-	-	-	-	-	-	-	-	-	-
Internal parietal sulcus	S.Pa.int.	65.7011	3.85088	206.417	17.0613	2.67842e-41	3.99107	4.09556	181.782	0.974488	0.331109	-3.47911	4.48587	180.772	-0.775573	0.439015	-7.47018	4.17008	181.817	-1.79138	0.0748958	0.156671	0.692487	200.199	0.226244	0.821242	-0.623129	0.818453	180.802	-0.76135	0.44744	-0.556869	0.886083	188.766	-0.628461	0.530461	0.0662604	0.801112	198.745	0.0827106	0.934165	4.60867	3.46856	184.918	1.3287	0.185585	-4.34882	2.50191	263.627
Superior parietal sulcus	S.Pa.sup.	38.2909	3.24221	137.083	11.8101	1.2196e-22	5.41834	3.30777	93.3164	1.63807	0.104776	-1.87807	3.75869	102.762	-0.499662	0.618381	-7.29642	3.51958	114.65	-2.07309	0.0404044	-0.727037	0.635805	186.759	-1.14349	0.254298	-0.0497057	0.777556	187.033	-0.0639255	0.949098	0.24961	0.869225	186.289	0.287164	0.774306	0.299316	0.807936	197.975	0.370469	0.711429	5.1031	2.87672	164.649	1.77393	0.0779229	0.156106	2.31635	226.685
Transverse parietal sulcus	S.Pa.t.	24.5435	2.91909	106.979	8.40794	1.97548e-13	-2.51536	3.04807	73.7856	-0.825232	0.4119	-1.83501	3.42061	75.8079	-0.536456	0.593214	0.680355	3.21648	86.5301	0.211521	0.832978	-0.324673	0.594618	136.617	-0.546019	0.585943	0.128617	0.722139	131.007	0.178105	0.858915	0.0888043	0.788632	137.687	0.112605	0.910507	-0.0398125	0.733558	157.047	-0.0542731	0.956787	0.317993	2.54826	128.345	0.124788	0.900886	2.79565	2.1449	172.56
Superior postcentral sulcus	S.Po.C.sup.	39.8331	2.79357	117.688	14.2588	2.08893e-27	-0.281264	2.97994	73.4044	-0.094386	0.92506	2.73072	3.24021	75.9601	0.84276	0.402008	3.01198	2.98851	83.1739	1.00786	0.316447	-0.702195	0.621929	238.148	-1.12906	0.260009	0.983963	0.741497	243.88	1.32699	0.185751	0.880483	0.796489	227.186	1.10546	0.270132	-0.10348	0.694758	252.496	-0.148945	0.881716	7.38658	2.27737	154.488	3.24348	0.00144716	0.681168	2.07256	271.219
Sub-parietal sulcus	S.s.P.	50.756	3.01853	148.532	16.8148	3.35379e-36	7.20564	3.20595	103.033	2.24758	0.0267342	4.01445	3.50009	104.998	1.14696	0.254007	-3.19119	3.23143	116.819	-0.987546	0.325416	-0.948977	0.637072	234.547	-1.48959	0.137675	0.334006	0.758316	234.674	0.440457	0.660011	-0.260764	0.818339	227.808	-0.31865	0.750284	-0.59477	0.726381	250.834	-0.818812	0.413671	9.06401	2.53906	180.199	3.56983	0.000458009	-1.18007	2.1747	272.736
Frontal-Temporal junction
Anterior lateral fissure	F.C.L.a.	85.0358	2.16763	151.957	39.2299	2.11923e-81	-2.63412	2.29235	108.544	-1.14909	0.253045	-0.467501	2.50266	110.437	-0.186802	0.852159	2.16662	2.30874	119.664	0.93844	0.349909	0.112212	0.48326	251.181	0.232198	0.816573	-0.0413041	0.576583	251.186	-0.0716361	0.942949	-0.29467	0.621825	245.346	-0.473879	0.636008	-0.253365	0.54853	267.222	-0.461899	0.64453	2.46289	1.79668	172.819	1.3708	0.172215	-4.3751	1.625	279.808
Parietal-Temporal junction
Posterior lateral fissure	F.C.L.p.	104.792	2.53064	155.536	41.4092	6.74374e-86	-0.264678	2.74588	114.934	-0.0963909	0.923378	0.0610114	2.99919	116.318	0.0203426	0.983805	0.325689	2.76258	128.675	0.117893	0.906336	-0.247553	0.44372	198.551	-0.557903	0.577539	-0.238934	0.521288	186.144	-0.458353	0.647234	0.116535	0.565846	187.117	0.205949	0.837055	0.355469	0.507848	200.524	0.699952	0.484769	8.53879	2.1434	180.145	3.98376	9.83614e-05	-1.92688	1.59106	258.906
Anterior sub-central ramus of the lateral fissure	F.C.L.r.sc.ant.	-	-	-	-	-	-	-	-	-	-	-	-	-	-	-	-	-	-	-	-	-	-	-	-	-	-	-	-	-	-	-	-	-	-	-	-	-	-	-	-	-	-	-	-	-	-	-	-
Posterior sub-central ramus of the lateral fissure	F.C.L.r.sc.post.	-	-	-	-	-	-	-	-	-	-	-	-	-	-	-	-	-	-	-	-	-	-	-	-	-	-	-	-	-	-	-	-	-	-	-	-	-	-	-	-	-	-	-	-	-	-	-	-
Temporal lobe
Collateral fissure	F.Coll.	103.462	4.02626	111.88	25.6969	9.4911e-49	8.53442	4.30475	74.674	1.98256	0.0510957	5.11305	4.70911	76.5639	1.08578	0.280983	-3.42137	4.37253	93.5084	-0.782469	0.435916	-0.465974	0.711189	191.629	-0.655204	0.513122	-0.302728	0.839349	182.879	-0.36067	0.718762	0.850085	0.906239	183.096	0.938036	0.349462	1.15281	0.81712	196.526	1.41083	0.159877	13.3581	3.60234	186.419	3.70816	0.000275263	1.20532	2.56743	247.628
Anterior intralingual sulcus	S.Li.ant.	23.6887	1.78702	127.544	13.2559	9.45842e-26	0.00925204	1.89739	87.598	0.0048762	0.99612	-1.33101	2.07625	92.1437	-0.641064	0.523073	-1.34026	1.92576	101.567	-0.695963	0.488042	-0.226764	0.366881	208.827	-0.618088	0.537191	0.34399	0.439518	202.882	0.782654	0.434743	0.313616	0.481389	206.83	0.65148	0.51546	-0.0303746	0.434455	226.634	-0.0699143	0.944323	1.4607	1.50733	157.899	0.969062	0.333996	1.0071	1.32358	247.561
Anterior occipito-temporal lateral sulcus	S.O.T.lat.ant.	63.8872	3.11893	148.776	20.4837	3.79573e-45	-1.01192	3.43486	108.71	-0.294604	0.768858	-0.462796	3.74842	109.62	-0.123464	0.901966	0.549127	3.42921	118.769	0.160132	0.873049	0.0419625	0.537616	195.456	0.0780529	0.937866	0.653631	0.627839	181.463	1.04108	0.299223	0.34742	0.685335	181.941	0.506935	0.612814	-0.30621	0.610376	196.422	-0.501675	0.616458	4.67966	2.48362	166.308	1.88421	0.0612812	-1.61497	1.91113	260.531
Internal occipito-temporal lateral sulcus	S.O.T.lat.int.	-	-	-	-	-	-	-	-	-	-	-	-	-	-	-	-	-	-	-	-	-	-	-	-	-	-	-	-	-	-	-	-	-	-	-	-	-	-	-	-	-	-	-	-	-	-	-	-
Median occipito-temporal lateral sulcus	S.O.T.lat.med.	29.9494	2.56778	179.032	11.6635	9.55229e-24	3.21251	2.705	162.811	1.18762	0.236714	0.29834	2.96398	162.589	0.100655	0.919948	-2.91417	2.71947	164.388	-1.07159	0.285473	-0.226784	0.516471	196.432	-0.439102	0.66107	0.0549048	0.613372	182.461	0.0895131	0.928772	0.562495	0.662447	186.001	0.849117	0.396907	0.50759	0.60007	200.253	0.845885	0.398627	2.67641	2.26851	166.176	1.17981	0.23976	-0.0988827	1.81196	228.97
Posterior occipito-temporal lateral sulcus	S.O.T.lat.post.	63.758	3.65971	126.974	17.4216	1.82038e-35	-5.58009	3.90826	86.3473	-1.42777	0.156966	-4.74266	4.2864	89.6683	-1.10645	0.271493	0.837428	3.97486	105.222	0.210681	0.833544	0.0818016	0.687595	199.097	0.118968	0.905421	-0.254076	0.816585	192.353	-0.311144	0.756028	-1.12297	0.887333	191.644	-1.26556	0.207207	-0.868897	0.799603	209.724	-1.08666	0.278434	-0.862116	3.20322	179.444	-0.26914	0.788131	-0.0777921	2.43812	253.42
Rhinal sulcus	S.Rh.	32.8998	2.09304	110.054	15.7187	6.72117e-30	0.848751	2.15821	71.7759	0.393266	0.695289	-0.73446	2.36187	72.5611	-0.310966	0.756718	-1.58321	2.18049	89.1669	-0.726081	0.469691	-0.0705796	0.484761	205.852	-0.145597	0.884382	-0.110515	0.585069	229.205	-0.188892	0.850344	-0.651589	0.620631	205.852	-1.04988	0.295004	-0.541074	0.548608	235.371	-0.986267	0.325015	2.44209	1.78786	169.967	1.36593	0.173766	-2.72051	1.62815	249.678
Anterior inferior temporal sulcus	S.T.i.ant.	91.383	4.07714	136.044	22.4135	1.63788e-47	1.30128	4.29814	93.379	0.302754	0.762751	-3.54543	4.69703	95.3014	-0.754824	0.452216	-4.84671	4.35945	109.518	-1.11177	0.268672	-0.471717	0.833925	216.61	-0.565659	0.572211	1.36481	0.994823	214.591	1.37192	0.171522	1.42561	1.06937	211.447	1.33314	0.183922	0.060798	0.956353	233.605	0.0635728	0.949365	16.0683	3.57548	180.439	4.49401	1.24617e-05	-7.28673	2.89001	264.465
Posterior inferior temporal sulcus	S.T.i.post.	105.64	5.15684	154.261	20.4853	7.31887e-46	0.749943	5.73429	118.038	0.130782	0.89617	-4.21135	6.26616	118.719	-0.672079	0.50284	-4.96129	5.73492	129.421	-0.865103	0.388583	-1.31524	0.751218	173.356	-1.75081	0.0817483	-0.0108737	0.870193	159.323	-0.0124957	0.990046	-0.535708	0.950324	160.156	-0.563711	0.573739	-0.524834	0.856405	167.474	-0.612834	0.540817	11.1793	4.22301	173.977	2.64724	0.00886021	0.0980748	2.80713	235.487
Polar temporal sulcus	S.T.pol.	66.7383	4.52693	207.9	14.7425	3.80679e-34	6.67746	4.78297	183.675	1.39609	0.164372	-2.36789	5.22571	182.093	-0.453123	0.651	-9.04535	4.86491	183.192	-1.8593	0.0645876	-0.0229539	0.883277	222.053	-0.0259872	0.979291	-1.27739	1.05379	203.751	-1.21219	0.226845	-0.366633	1.13058	212.826	-0.324287	0.746039	0.91076	1.01921	224.26	0.89359	0.372499	4.80552	4.04869	186.933	1.18693	0.236761	3.36356	3.11018	275.329
Superior temporal sulcus	S.T.s.	122.274	3.79386	199.792	32.2293	4.35393e-81	5.67383	3.95988	173.079	1.43283	0.15371	-1.42236	4.32876	172.979	-0.328583	0.742868	-7.09619	4.02792	173.133	-1.76175	0.0798768	-0.0410141	0.811116	245.992	-0.050565	0.959713	-1.5374	0.972662	230.308	-1.58061	0.11534	0.272496	1.04154	240.514	0.261628	0.793832	1.8099	0.930646	254.134	1.94477	0.0529053	12.5384	3.35869	178.15	3.73312	0.000254246	-1.8747	2.78691	284.499
Anterior terminal ascending branch of the STS	S.T.s.ter.asc.ant.	55.7809	4.09437	141.942	13.6238	1.48552e-27	4.42533	4.30532	99.5353	1.02787	0.3065	0.522922	4.68129	100.495	0.111705	0.91128	-3.90241	4.35632	112.48	-0.895804	0.37227	-0.267595	0.889943	224.88	-0.300688	0.763931	1.17344	1.0657	230.437	1.1011	0.272003	-0.238115	1.14502	224.592	-0.207958	0.835451	-1.41156	1.0196	245.85	-1.38443	0.167483	6.18206	3.6048	181.755	1.71495	0.0880586	-4.433	3.04569	262.137
Posterior terminal ascending branch of the STS	S.T.s.ter.asc.post.	70.5759	4.08339	145.088	17.2836	4.78522e-37	1.01739	4.45761	101.495	0.228236	0.819922	-4.65539	4.86036	102.603	-0.957828	0.340401	-5.67278	4.45327	111.731	-1.27384	0.205362	-1.43639	0.80166	221.015	-1.79177	0.0745379	1.6212	0.943287	214.704	1.71867	0.0871165	0.811742	1.02658	214.308	0.790723	0.42998	-0.809454	0.901088	235.631	-0.898307	0.369939	3.84706	3.21294	165.158	1.19736	0.232881	-3.47114	2.73536	277.549
Parietal-Occipital junction
Parieto-occipital fissure	F.P.O.	62.5656	2.17578	204.463	28.7555	8.84242e-74	-0.278416	2.25077	177.907	-0.123698	0.901694	1.51317	2.46071	178.614	0.614931	0.539383	1.79158	2.28973	178.572	0.782442	0.434991	0.049867	0.494599	269.46	0.100823	0.919766	0.270472	0.59589	258.783	0.453896	0.650284	0.205624	0.635949	267.42	0.323335	0.746695	-0.0648475	0.565572	277.676	-0.114658	0.908799	2.18134	1.9129	184.433	1.14033	0.255626	-0.483806	1.67516	288.982
Occipital lobe
Calcarine fissure	F.Cal.ant.-Sc.Cal.	89.8438	2.6622	150.517	33.748	4.33116e-72	1.25313	2.83279	108.271	0.442367	0.659106	-1.73791	3.09339	109.952	-0.561814	0.575386	-2.99104	2.85865	121.268	-1.04631	0.297497	-0.236286	0.540754	221.911	-0.436957	0.662567	-0.294693	0.642669	214.733	-0.458545	0.647024	-0.761801	0.693582	214.248	-1.09836	0.273281	-0.467108	0.618199	234.946	-0.755595	0.450649	11.2022	2.26827	175.497	4.93866	1.82259e-06	0.817694	1.8676	270.856
Occipital lobe	OCCIPITAL	219.672	6.803	206.836	32.2905	1.00285e-82	-1.98092	7.22258	182.392	-0.274268	0.784189	-0.978448	7.90018	180.813	-0.123851	0.901571	1.00247	7.34845	181.781	0.13642	0.89164	1.24785	1.26093	208.89	0.989625	0.323502	-2.00197	1.49496	189.969	-1.33914	0.182125	-2.31089	1.6104	198.006	-1.43498	0.152871	-0.30892	1.45046	208.118	-0.21298	0.831551	33.6262	6.11011	185.115	5.50337	1.22851e-07	-9.09188	4.50024	269.144
Cuneal sulcus	S.Cu.	54.606	3.7759	147.925	14.4617	4.21084e-30	-3.92261	4.16042	107.154	-0.942841	0.347883	-3.68405	4.53481	107.747	-0.812393	0.418358	0.23856	4.15277	117.299	0.0574461	0.954288	-0.291669	0.680708	202.808	-0.428478	0.668758	0.632196	0.801051	190.847	0.789208	0.43097	0.436842	0.87205	189.408	0.500937	0.616997	-0.195354	0.780261	207.479	-0.25037	0.802549	3.70097	2.96414	153.741	1.24858	0.213716	-2.21494	2.39884	266.802
Posterior intra-lingual sulcus	S.Li.post.	40.9732	2.49623	154.29	16.4141	1.14238e-35	0.778442	2.70044	110.099	0.288265	0.773686	-1.03508	2.94779	112.068	-0.351137	0.726145	-1.81352	2.70672	121.67	-0.670007	0.504123	0.230525	0.506737	234.561	0.454921	0.649587	-0.303521	0.598677	227.429	-0.506985	0.612656	-0.844987	0.65462	226.324	-1.29081	0.198088	-0.541466	0.580802	248.316	-0.932273	0.352101	12.459	1.99457	168.844	6.24643	3.29624e-09	-2.49644	1.73714	277.403
Occipito-polar sulcus	S.O.p.	29.4054	2.6041	139.786	11.292	2.03779e-21	0.879072	2.68055	102.084	0.327945	0.743625	2.40746	2.87485	100.58	0.83742	0.404342	1.52839	2.59781	107.727	0.588337	0.557538	0.0973355	0.540203	184.78	0.180183	0.857206	0.189424	0.617375	173.219	0.306822	0.759347	-0.438323	0.661217	174.735	-0.662903	0.508266	-0.627747	0.56846	184.105	-1.10429	0.270907	0.454633	2.08157	153.414	0.218408	0.827401	0.351284	1.7671	211.744
Cingulate
Subcallosal sulcus	S.Call.	113.017	3.4332	132.322	32.9188	1.35691e-65	8.2777	3.66913	90.6175	2.25604	0.026474	-1.24637	4.00511	92.0087	-0.311195	0.756356	-9.52407	3.69956	104.217	-2.57438	0.0114466	-0.362951	0.679759	209.311	-0.533941	0.593949	-0.118556	0.807309	202.763	-0.146853	0.883394	0.37742	0.870937	200.337	0.43335	0.665227	0.495976	0.77876	222.128	0.636879	0.524859	9.85901	2.92012	169.155	3.37623	0.00091165	0.120808	2.36653	263.436
Insula
Insula	INSULA	-	-	-	-	-	-	-	-	-	-	-	-	-	-	-	-	-	-	-	-	-	-	-	-	-	-	-	-	-	-	-	-	-	-	-	-	-	-	-	-	-	-	-	-	-	-	-	-
BDo = bipolar disorder offspring, Co = controls, df = degrees of freedom, SE = standard error, SZo = schizophrenia offspring.
bold = significant before false discovery rate (FDR) correction; bold* = significant after FDR correction. FDR correction was applied on all sulci at once, once for the group comparisons, once for the group*age comparisons, and once for the age effect in controls.
aLinear mixed-effects models were run for each brain measure with group, age, group*age, sex, scanner and Euler number (for left or right hemisphere depending on region) as fixed effects, and subject and family as nested random effects.
bAnalyses run with control offspring as reference group.
cAnalyses run with bipolar disorder offspring as reference group.
[truncated: 7 more columns]

## Sheet: S9 (width, LMER)
Supplemental Table S9. Group and Group*Age effects from the linear mixed-effects model analyses on sulcal width (in millimeters)a
Region		Interceptb					BDo versus Cob					SZo versus Cob					SZo versus BDoc					Age in Cob					Age x BDo versus Cob					Age x SZo versus Cob					Age x SZo versus BDoc					Sexb					Scannerb
Full name	Abbreviation	β	SE	df	t	p	β	SE	df	t	p	β	SE	df	t	p	β	SE	df	t	p	β	SE	df	t	p	β	SE	df	t	p	β	SE	df	t	p	β	SE	df	t	p	β	SE	df	t	p	β	SE	df
Whole brain		1.40968	0.0261875	138.643	53.8303	8.28147e-95	-0.00239491	0.0290376	100.061	-0.0824761	0.934433	0.030132	0.0316613	100.694	0.951698	0.343529	0.0325269	0.0289648	110.14	1.12298	0.263887	0.0169983	0.00430578	186.628	3.94778	0.000111661	0.00354137	0.00497464	167.23	0.711886	0.477528	-0.000990745	0.00544567	167.749	-0.181932	0.855855	-0.00453212	0.00489818	182.804	-0.925265	0.356048	-0.0142027	0.0207571	155.742	-0.684232	0.494846	0.0180142	0.015488	253.054
Left hemisphere		1.42381	0.0280545	133.353	50.7514	4.45618e-89	-0.00313102	0.0305486	92.8357	-0.102493	0.918586	0.044188	0.0333148	93.9843	1.32638	0.187929	0.047319	0.0305619	103.607	1.5483	0.1246	0.0218959	0.00519637	205.705	4.2137	3.75905e-05	-0.00314232	0.00602095	184.042	-0.521897	0.602369	-0.00440457	0.00658199	186.928	-0.669186	0.504203	-0.00126225	0.00589631	207.143	-0.214075	0.830699	-0.000517275	0.0227872	159.245	-0.0227002	0.981918	0.0238706	0.0181986	263.233
Frontal lobe
Anterior ramus of the lateral fissure	F.C.L.r.ant.	1.14646	0.0461511	104.14	24.8415	1.45339e-45	0.00737374	0.0500936	68.6949	0.147199	0.883406	0.00940351	0.0532163	69.1505	0.176704	0.860258	0.00202977	0.0512011	86.3101	0.0396431	0.968469	0.0400331	0.00899646	177.762	4.44987	1.51238e-05	-0.00747598	0.0107944	166.497	-0.692578	0.489539	-0.0332839	0.011438	168.659	-2.90995	0.00410284	-0.0258079	0.0106732	190.8	-2.418	0.0165459	-0.0738358	0.041404	155.973	-1.7833	0.0764823	0.195415	0.0319901	219.027
Ascending ramus of the lateral fissure	F.C.L.r.asc.	1.24332	0.0531959	129.971	23.3725	2.20534e-48	0.0054242	0.0575537	83.0922	0.0942459	0.925141	-0.0195799	0.0627555	85.007	-0.312003	0.755802	-0.0250041	0.0568295	92.0311	-0.439985	0.66098	0.0440893	0.0122268	277.579	3.60595	0.000368658	-0.0177098	0.0143127	266.995	-1.23735	0.217044	-0.040855	0.01578	270.924	-2.58903	0.0101445	-0.0231452	0.0135425	278.426	-1.70908	0.0885506	-0.0269881	0.038871	109.366	-0.6943	0.488967	0.144304	0.0397492	283.603
Diagonal ramus of the lateral fissure	F.C.L.r.diag.	-	-	-	-	-	-	-	-	-	-	-	-	-	-	-	-	-	-	-	-	-	-	-	-	-	-	-	-	-	-	-	-	-	-	-	-	-	-	-	-	-	-	-	-	-	-	-	-
Calloso-marginal anterior fissure	F.C.M.ant.	1.18671	0.0630898	114.756	18.8098	7.47071e-37	0.00237099	0.0646055	70.0818	0.0366995	0.970829	0.0254451	0.0705749	72.4027	0.36054	0.719493	0.0230741	0.0654013	82.9124	0.352808	0.725128	0.0421499	0.0156776	217.772	2.68854	0.00773152	0.0133203	0.0188274	255.724	0.707497	0.479902	-0.026445	0.0200783	212.351	-1.3171	0.189226	-0.0397653	0.017664	250.19	-2.25121	0.0252404	-0.0329756	0.053591	172.885	-0.615321	0.539152	-0.00231946	0.0520767	256.888
Calloso-marginal posterior fissure	F.C.M.post.	1.14248	0.0557578	153.648	20.4901	8.53783e-46	0.0951946	0.0597746	107.689	1.59256	0.11419	0.088157	0.0651415	109.16	1.35331	0.178751	-0.0070376	0.0597709	117.655	-0.117743	0.906472	0.0198533	0.0123443	264.053	1.60829	0.108966	-0.000840786	0.0145363	257.102	-0.0578406	0.953921	0.00559537	0.0158297	251.995	0.353473	0.72403	0.00643616	0.0139189	272.583	0.462403	0.644161	0.0735481	0.0438791	169.438	1.67615	0.0955525	0.0358791	0.0412592	283.925
Inferior frontal sulcus	S.F.inf.	1.3811	0.0536637	135.832	25.7362	4.3679e-54	-0.0471381	0.0566919	92.621	-0.831479	0.407842	-0.0251093	0.0618939	94.753	-0.405683	0.68589	0.0220288	0.057255	107.437	0.384749	0.701184	0.0329943	0.0111592	227.017	2.95669	0.00343807	-0.00522452	0.013136	218.303	-0.397725	0.691221	-0.0110843	0.014197	216.746	-0.780754	0.435799	-0.00585982	0.0126964	240.779	-0.461533	0.644833	0.0352494	0.0461678	180.114	0.763505	0.446161	0.112789	0.0382972	266.378
Anterior inferior frontal sulcus	S.F.inf.ant.	1.36274	0.0618641	182.993	22.0279	2.36167e-53	0.0457505	0.0653061	155.693	0.700554	0.484627	0.0168173	0.0711798	154.584	0.236265	0.81354	-0.0289332	0.0666594	154.304	-0.434045	0.664862	0.0331638	0.0130793	228.417	2.53559	0.0118942	-0.0170835	0.0154856	192.853	-1.10319	0.27132	-0.0113417	0.0166491	205.454	-0.681223	0.496497	0.00574181	0.0150641	218.175	0.38116	0.703456	-0.016023	0.0546807	155.213	-0.293028	0.769892	0.215964	0.0451045	263.586
Internal frontal sulcus	S.F.int.	1.61516	0.0564961	119.511	28.5889	2.84908e-55	0.0569909	0.059698	79.4254	0.954652	0.34265	0.0425653	0.0651977	81.3867	0.652865	0.515683	-0.0144256	0.060374	93.8753	-0.238937	0.811675	0.0534221	0.0115195	215.732	4.63753	6.10863e-06	-0.0145746	0.0135391	203.503	-1.07648	0.282988	-0.0139779	0.0146348	204.363	-0.955108	0.340651	0.000596707	0.0131221	228.394	0.0454734	0.96377	-0.0178797	0.0490783	172.047	-0.364311	0.716073	-0.01113	0.0397798	261.237
Intermediate frontal sulcus	S.F.inter.	1.66102	0.0498928	143.387	33.2917	2.42839e-69	-0.00739884	0.0525122	100.417	-0.140898	0.888233	0.0565087	0.05729	102.285	0.986362	0.326283	0.0639075	0.0528674	111.494	1.20883	0.229287	0.0326188	0.0111859	247.084	2.91606	0.00387067	-0.0171063	0.0132462	242.087	-1.29141	0.197795	-0.0103347	0.0142974	237.746	-0.722833	0.470493	0.00677163	0.0126569	263.28	0.535014	0.593092	-0.0629412	0.0416704	165.479	-1.51045	0.132835	0.0644462	0.0375855	275.746
Marginal frontal sulcus	S.F.marginal.	1.41142	0.0593046	197.817	23.7996	5.77877e-60	0.047348	0.0605542	172.585	0.781911	0.435338	0.22087	0.0659238	172.921	3.35039	0.000990868	0.173522	0.0609805	172.453	2.84554	0.00497108	0.0228587	0.0144963	285.378	1.57686	0.115935	-0.00518737	0.0174147	279.917	-0.297872	0.766022	0.0153106	0.0185197	284.569	0.826719	0.409089	0.020498	0.016347	286.979	1.25393	0.210888	0.0275124	0.0509957	177.997	0.539505	0.590212	0.309854	0.0484099	286.989
Median frontal sulcus	S.F.median.	2.67082	0.117651	140.217	22.7012	8.30791e-49	0.0638825	0.128837	101.134	0.495838	0.621084	0.0403405	0.140601	101.945	0.286915	0.77476	-0.0235421	0.128153	110.073	-0.183704	0.854584	0.0136242	0.0201501	194.653	0.676134	0.499758	0.000806884	0.0230826	170.62	0.0349563	0.972155	-0.0116337	0.0253102	173.807	-0.459647	0.646344	-0.0124406	0.022687	190.16	-0.548359	0.584089	0.0610778	0.0943319	164.382	0.647478	0.518226	0.0894851	0.0714732	254.496
Orbital frontal sulcus	S.F.orbitaire.	1.40269	0.111294	100.995	12.6034	1.89821e-22	0.036592	0.119484	67.9474	0.30625	0.760351	0.37131	0.127996	70.3965	2.90094	0.00496118	0.334718	0.11624	83.3288	2.87954	0.00506029	0.034233	0.022939	178.969	1.49235	0.137368	-0.00369022	0.0260611	161.351	-0.141599	0.887573	0.0138426	0.0286502	163.971	0.48316	0.629626	0.0175329	0.0251873	194.936	0.696099	0.487196	-0.0753531	0.0890504	145.066	-0.846184	0.398844	0.195507	0.0764661	222.814
Polar frontal sulcus	S.F.polaire.tr.	1.90418	0.0840545	135.054	22.6541	7.64698e-48	0.209033	0.0889412	93.9166	2.35024	0.0208543	0.173519	0.0971215	95.38	1.78662	0.0771758	-0.0355138	0.0900756	108.946	-0.394266	0.694155	0.00310557	0.0170178	209.49	0.182489	0.855375	0.0227959	0.0199843	197.984	1.14069	0.255377	0.00416076	0.0216155	199.073	0.19249	0.847555	-0.0186352	0.0194178	225.404	-0.959697	0.338236	-0.120559	0.0730815	170.434	-1.64965	0.100856	0.169357	0.0593534	256.967
Superior frontal sulcus	S.F.sup.	1.81601	0.0579554	148.041	31.3346	3.24521e-67	0.0497447	0.0612803	104.11	0.811757	0.418783	0.0471548	0.0668399	105.951	0.705488	0.482055	-0.0025899	0.0616096	115.396	-0.0420372	0.966542	0.0283451	0.012829	252.59	2.20945	0.028041	0.00929612	0.01516	246.168	0.613201	0.540309	-0.0267125	0.0163959	243.218	-1.62922	0.104562	-0.0360086	0.0145137	265.578	-2.48101	0.0137207	0.00659837	0.0480028	177.75	0.137458	0.890824	0.0460155	0.0431652	278.005
Olfactory sulcus	S.Olf.	1.42216	0.0765825	190.043	18.5704	1.41655e-44	-0.0269556	0.0768717	163.402	-0.350658	0.726297	-0.0262284	0.0851729	166.242	-0.307943	0.758511	0.000727201	0.0790662	164.833	0.00919737	0.992673	0.0319942	0.0201115	278.486	1.59084	0.112779	-0.0259942	0.0242568	282.488	-1.07163	0.284802	0.012684	0.0260619	277.848	0.486687	0.626864	0.0386782	0.0228167	271.755	1.69517	0.0911886	-0.0398237	0.0659581	171.767	-0.603772	0.546791	0.189412	0.0667529	281.664
Orbital sulcus	S.Or.	1.51261	0.0456922	120.658	33.1043	2.17707e-62	0.0509246	0.0479799	74.655	1.06137	0.291941	0.053846	0.0523434	76.7144	1.02871	0.30685	0.00292137	0.0482875	87.1893	0.0604994	0.951896	0.0282139	0.0104852	238.95	2.69082	0.00763098	-0.0081404	0.0124407	253.876	-0.654336	0.513488	-0.0112473	0.013417	228.214	-0.838283	0.402749	-0.00310687	0.0118409	260.17	-0.262384	0.793233	-0.00462364	0.0379209	174.009	-0.121929	0.903096	0.278982	0.0350417	264.884
Paracentral sulcus	S.p.C.	1.58702	0.0987771	120.428	16.0666	9.79512e-32	0.126892	0.100467	77.0172	1.26302	0.210393	0.00769817	0.113116	83.196	0.0680554	0.945905	-0.119194	0.105025	92.296	-1.13491	0.259352	-0.00141176	0.0214112	213.794	-0.0659359	0.947491	0.0408027	0.0252678	213.634	1.61481	0.107828	0.00654658	0.0276776	198.9	0.23653	0.813265	-0.0342561	0.0245677	220.091	-1.39436	0.164616	-0.0267225	0.0817839	152.477	-0.326745	0.744309	0.0191013	0.0741354	235.97
Inferior precentral sulcus	S.Pe.C.inf.	1.27084	0.0550263	73.1141	23.0951	2.54639e-35	-0.0413698	0.0570417	40.7825	-0.725255	0.472437	0.0579757	0.0625587	42.6527	0.92674	0.359276	0.0993454	0.057935	52.8985	1.71477	0.0922404	0.0322071	0.0129079	186.433	2.49515	0.0134593	-0.0114211	0.0155154	232.891	-0.736116	0.462401	0.00725948	0.0166982	187.871	0.434746	0.664246	0.0186806	0.0148169	240.671	1.26076	0.208614	-0.0131598	0.0458903	163.698	-0.286766	0.774655	0.124914	0.0434346	237.438
Intermediate precentral sulcus	S.Pe.C.inter.	1.57342	0.067425	133.158	23.3358	6.84691e-49	0.0234949	0.0708798	88.1758	0.331475	0.741072	0.0452727	0.0774299	90.4175	0.584692	0.560211	0.0217778	0.0715431	101.089	0.304401	0.761448	0.00863841	0.0151497	241.51	0.570202	0.569071	0.000766646	0.0179429	244.135	0.0427269	0.965954	-0.00474363	0.0193868	233.085	-0.244684	0.806917	-0.00551027	0.0171764	261.041	-0.320805	0.748615	-0.119647	0.0565145	173.405	-2.1171	0.0356772	0.0333627	0.0510367	269.552
Marginal precentral sulcus	S.Pe.C.marginal.	1.97592	0.108316	59.6393	18.2423	4.4457e-26	-0.0473448	0.112288	28.2988	-0.421639	0.676474	-0.0341756	0.123974	32.3524	-0.275667	0.784557	0.0131692	0.113648	38.274	0.115878	0.908355	0.0406038	0.024891	145.435	1.63126	0.104999	-0.0199487	0.029261	173.219	-0.681751	0.496307	-0.0230353	0.0318658	139.165	-0.722885	0.470964	-0.00308655	0.0275776	179.217	-0.111922	0.91101	0.0675799	0.093529	161.606	0.722556	0.470997	-0.0202454	0.0811536	185.888
Median precentral sulcus	S.Pe.C.median.	2.10055	0.226035	114.044	9.29305	1.2286e-15	0.395546	0.2471	77.1977	1.60075	0.113517	0.0688922	0.263474	74.9401	0.261477	0.794442	-0.326654	0.240779	89.2192	-1.35665	0.178314	0.0195077	0.0474523	204.136	0.411102	0.681429	-0.0326607	0.0575037	187.481	-0.567975	0.570731	-0.0211744	0.0615228	195.034	-0.344172	0.731088	0.0114863	0.0559417	206.276	0.205325	0.83752	0.108192	0.157657	90.8705	0.686249	0.494304	0.155874	0.158153	218.81
Superior precentral sulcus	S.Pe.C.sup.	1.68509	0.0979731	127.822	17.1996	4.62511e-35	-0.0549531	0.0998323	86.1344	-0.550454	0.583433	-0.0359094	0.108087	86.4486	-0.332227	0.740522	0.0190437	0.103071	102.043	0.184763	0.853782	0.0425941	0.0252719	192.51	1.68544	0.0935243	-0.0286647	0.0317086	226.075	-0.904003	0.366956	0.00833287	0.0327561	195.608	0.254391	0.79946	0.0369976	0.0301008	225.118	1.22912	0.220309	-0.0522337	0.0839151	157.656	-0.622459	0.534539	-0.239381	0.0858228	224.907
Inferior rostral sulcus	S.R.inf.	1.11444	0.109304	114.612	10.1958	9.17912e-18	-0.108347	0.114614	80.4809	-0.94532	0.347325	-0.0228197	0.12364	81.5936	-0.184566	0.854027	0.0855271	0.111537	84.0531	0.766804	0.445346	0.0669507	0.0284992	147.851	2.34921	0.0201363	-0.0332487	0.0344416	191.657	-0.965363	0.33558	-0.0725232	0.0363937	167.426	-1.99274	0.0479145	-0.0392745	0.0314782	208.114	-1.24767	0.213553	-0.0362419	0.0893647	132.438	-0.405551	0.685727	0.167591	0.0923923	206.719
Frontal-Parietal junction
Central sulcus	S.C.	1.57108	0.046843	147.678	33.5394	5.97781e-71	0.0105857	0.0524064	110.085	0.201992	0.840296	0.0118075	0.0571364	110.267	0.206654	0.836661	0.00122177	0.0520686	118.329	0.0234646	0.981319	0.0170317	0.00761504	191.625	2.23659	0.0264659	0.00447074	0.00870463	168.907	0.513604	0.6082	-0.0111963	0.0095992	170.564	-1.16638	0.245089	-0.0156671	0.00862691	186.15	-1.81607	0.0709688	0.00883201	0.0355722	152.112	0.248284	0.80425	0.038726	0.0273306	254.375
Paracentral lobule central sulcus	S.C.LPC.	-	-	-	-	-	-	-	-	-	-	-	-	-	-	-	-	-	-	-	-	-	-	-	-	-	-	-	-	-	-	-	-	-	-	-	-	-	-	-	-	-	-	-	-	-	-	-	-
Central sylvian sulcus	S.C.sylvian.	-	-	-	-	-	-	-	-	-	-	-	-	-	-	-	-	-	-	-	-	-	-	-	-	-	-	-	-	-	-	-	-	-	-	-	-	-	-	-	-	-	-	-	-	-	-	-	-
Parietal lobe
Retro central transverse ramus of the lateral fissure	F.C.L.r.retroC.tr.	1.17492	0.11732	108.246	10.0147	4.22241e-17	0.0522376	0.123924	79.4291	0.421531	0.674506	0.452157	0.140163	77.3571	3.22593	0.00184123	0.399919	0.124079	83.5432	3.22309	0.00180932	0.0223219	0.0235542	127.248	0.947682	0.345087	-0.00170518	0.0266198	120.875	-0.0640568	0.949031	0.0520163	0.0298556	128.23	1.74226	0.0838601	0.0537215	0.0263377	157.494	2.03972	0.0430495	0.0111586	0.0914542	100.693	0.122013	0.903132	0.0155654	0.0786443	181.368
Intraparietal sulcus	F.I.P.	1.50988	0.0451764	136.359	33.4219	1.49345e-67	0.0253205	0.0494066	94.9062	0.512492	0.609498	0.0402964	0.0538529	95.8995	0.748269	0.456129	0.0149759	0.0493149	104.889	0.30368	0.761973	0.0172195	0.00847348	215.108	2.03216	0.0433667	0.00262444	0.00982313	194.171	0.267169	0.789622	-0.00282372	0.0107601	196.368	-0.262426	0.793268	-0.00544816	0.00960931	217.592	-0.566967	0.571321	-0.0382119	0.0357969	156.606	-1.06747	0.287404	-0.11466	0.0294951	269.262
Superior postcentral intraparietal superior sulcus	F.I.P.Po.C.inf.	1.33575	0.0868879	205.944	15.3733	4.97923e-36	0.0649733	0.09002	177.906	0.721766	0.471386	0.100623	0.0983537	177.763	1.02307	0.307664	0.0356496	0.0911532	175.639	0.391095	0.696201	0.0389182	0.0196886	262.219	1.97669	0.0491241	0.0125276	0.0233848	243.758	0.535716	0.592644	-0.00109513	0.0250404	255.401	-0.0437346	0.96515	-0.0136227	0.0221806	270.393	-0.614173	0.539618	0.207011	0.0757799	180.058	2.73174	0.00692739	-0.0305092	0.0659845	285.88
Primary intermediate ramus of the intraparietal sulcus	F.I.P.r.int.1	1.85361	0.212313	152.324	8.73055	4.19378e-15	0.318243	0.223594	125.29	1.42331	0.157133	-0.199799	0.248548	126.695	-0.803863	0.422982	-0.518042	0.224117	134.784	-2.31148	0.022323	-0.0132546	0.032224	128.136	-0.411329	0.681519	0.00884949	0.0365077	107.007	0.242401	0.808934	0.0307603	0.0394689	106.872	0.779355	0.437493	0.0219108	0.0357519	112.718	0.612858	0.541205	-0.0237455	0.185615	157.181	-0.127928	0.898369	-0.0257931	0.117248	167.045
Secondary intermediate ramus of the intraparietal sulcus	F.I.P.r.int.2	1.89824	0.15675	138.74	12.11	1.74692e-23	-0.155217	0.160478	119.186	-0.967217	0.335394	-0.46219	0.178364	118.519	-2.59128	0.0107631	-0.306973	0.166753	119.871	-1.84089	0.0681108	-0.103472	0.0346671	180.956	-2.98474	0.00323057	0.0883783	0.0412103	160.185	2.14457	0.0334953	0.0807539	0.0433581	177.29	1.86249	0.0641892	-0.00762441	0.0396152	192.025	-0.192462	0.847584	0.0749958	0.138774	124.316	0.540419	0.589875	-0.143623	0.121203	202.62
Sulcus of the supra-marginal gyrus	S.GSM.	-	-	-	-	-	-	-	-	-	-	-	-	-	-	-	-	-	-	-	-	-	-	-	-	-	-	-	-	-	-	-	-	-	-	-	-	-	-	-	-	-	-	-	-	-	-	-	-
Internal parietal sulcus	S.Pa.int.	1.26362	0.0648948	128.246	19.4718	4.05838e-40	-0.00776701	0.068854	83.5833	-0.112804	0.910456	0.146261	0.0755326	88.122	1.93639	0.0560247	0.154028	0.0696807	100.045	2.21048	0.0293503	0.0172581	0.0135154	221.104	1.27692	0.202969	0.00285662	0.0158063	212.751	0.180727	0.856754	0.00331519	0.0171633	210.651	0.193155	0.847023	0.000458569	0.015219	237.266	0.0301313	0.975988	-0.0717101	0.0545052	174.508	-1.31566	0.190015	-0.100794	0.045911	262.711
Superior parietal sulcus	S.Pa.sup.	2.05036	0.142496	107.425	14.3889	8.29909e-27	0.226897	0.151978	79.2158	1.49296	0.13942	0.215808	0.176337	87.5906	1.22384	0.224295	-0.0110895	0.161723	99.7282	-0.068571	0.945468	-0.000501576	0.0289103	165.426	-0.0173494	0.986179	0.0207118	0.033157	145.85	0.624658	0.533172	0.0687279	0.0373062	154.167	1.84227	0.0673573	0.0480161	0.0331905	168.749	1.44668	0.149842	0.0615827	0.125233	135.148	0.491747	0.623696	-0.109121	0.101256	203.059
Transverse parietal sulcus	S.Pa.t.	-	-	-	-	-	-	-	-	-	-	-	-	-	-	-	-	-	-	-	-	-	-	-	-	-	-	-	-	-	-	-	-	-	-	-	-	-	-	-	-	-	-	-	-	-	-	-	-
Superior postcentral sulcus	S.Po.C.sup.	2.40174	0.140785	217.22	17.0597	5.70209e-42	-0.0138778	0.146951	193.232	-0.0944381	0.924859	0.0115245	0.160548	192.671	0.0717825	0.942849	0.0254023	0.149115	192.631	0.170353	0.864911	0.0510799	0.0303069	259.061	1.68543	0.0931107	-0.0482361	0.0358995	240.54	-1.34364	0.18033	-0.0510473	0.0386102	250.774	-1.32212	0.187333	-0.00281124	0.0345588	263.629	-0.0813466	0.935228	-0.0965108	0.123703	195.162	-0.780179	0.43623	-0.0721745	0.103613	286.126
Sub-parietal sulcus	S.s.P.	0.627903	0.0307583	161.38	20.4141	1.41831e-46	0.0277235	0.0330339	114.213	0.839245	0.403085	-0.0137491	0.0360065	115.428	-0.381851	0.703274	-0.0414727	0.0329585	122.133	-1.25833	0.210673	0.0229399	0.00730803	290.98	3.139	0.00186939	-0.00885409	0.00864187	288.188	-1.02456	0.306431	-0.0158738	0.00944754	289.528	-1.68021	0.0939956	-0.00701973	0.00818709	288.987	-0.857414	0.391927	-0.00956958	0.0228851	289.075	-0.418158	0.676142	-0.0968329	0.0239919	290.18
Frontal-Temporal junction
Anterior lateral fissure	F.C.L.a.	2.45977	0.15525	152.123	15.844	5.20351e-34	0.0699433	0.160091	106.762	0.436896	0.663069	0.162753	0.17477	109.406	0.931241	0.353779	0.0928099	0.161151	117.504	0.575919	0.565771	-0.010685	0.0398975	265.287	-0.267811	0.789053	0.0203766	0.0472571	277.806	0.431185	0.666668	-0.00439236	0.0509133	258.187	-0.0862714	0.931318	-0.0247689	0.0438839	269.386	-0.56442	0.572938	0.00343676	0.125805	173.31	0.0273182	0.978237	0.0440282	0.13006	273.792
Parietal-Temporal junction
Posterior lateral fissure	F.C.L.p.	1.13549	0.0394917	212.619	28.7527	3.33482e-75	-0.0339264	0.0406274	187.263	-0.835064	0.404746	-0.0661953	0.0443858	187.759	-1.49136	0.137545	-0.0322688	0.0412209	187.53	-0.782827	0.434716	0.00787812	0.00933808	282.578	0.843655	0.399576	0.00128899	0.0111779	272.892	0.115316	0.908279	-0.00838393	0.0119432	280.288	-0.701982	0.483273	-0.00967292	0.0105957	287.292	-0.912907	0.362057	-0.0193336	0.0342599	191.246	-0.564321	0.573197	0.0729757	0.0313103	290.448
Anterior sub-central ramus of the lateral fissure	F.C.L.r.sc.ant.	-	-	-	-	-	-	-	-	-	-	-	-	-	-	-	-	-	-	-	-	-	-	-	-	-	-	-	-	-	-	-	-	-	-	-	-	-	-	-	-	-	-	-	-	-	-	-	-
Posterior sub-central ramus of the lateral fissure	F.C.L.r.sc.post.	0.703876	0.0524061	112.29	13.4312	4.15655e-25	-0.00315355	0.0542718	79.6055	-0.0581066	0.953809	0.0454556	0.0601248	81.1233	0.75602	0.451827	0.0486091	0.0549205	93.4418	0.885082	0.378385	0.0299586	0.0106971	174.878	2.80064	0.00567432	-0.0122907	0.0128863	170.246	-0.953785	0.341545	-0.0237111	0.0136431	163.847	-1.73796	0.084097	-0.0114204	0.0122636	187.071	-0.931242	0.352929	-0.000706478	0.0453089	157.187	-0.0155925	0.987579	-0.0105892	0.0368761	216.138
Temporal lobe
Collateral fissure	F.Coll.	0.884148	0.029669	116.688	29.8004	2.18885e-56	-0.0453448	0.0311211	72.4959	-1.45705	0.149422	-0.0401833	0.0339652	74.7044	-1.18307	0.240532	0.00516151	0.0313987	86.5111	0.164386	0.869811	0.0277432	0.00660531	231.011	4.20013	3.81067e-05	-0.0272955	0.00782735	243.714	-3.48719	0.0005789	-0.0167756	0.00843505	223.495	-1.9888	0.0479428	0.0105198	0.00748921	254.93	1.40466	0.161339	0.0174224	0.0251641	185.512	0.692351	0.489583	-0.0550405	0.0222804	260.613
Anterior intralingual sulcus	S.Li.ant.	0.831055	0.0655264	131.182	12.6828	1.48694e-24	-0.0745093	0.0712604	89.9284	-1.04559	0.298552	0.0690788	0.0770884	90.4812	0.896098	0.372578	0.143588	0.0712705	100.223	2.01469	0.0466157	0.0334612	0.0120892	194.608	2.76786	0.00618738	-0.0102344	0.0141986	176.533	-0.720805	0.471983	-0.000396934	0.0152291	177.434	-0.0260641	0.979235	0.00983746	0.0138907	197.854	0.708204	0.479652	0.00770513	0.0546884	159.834	0.140892	0.888133	-0.134917	0.0428246	247.423
Anterior occipito-temporal lateral sulcus	S.O.T.lat.ant.	1.36995	0.0824699	191.9	16.6115	5.47122e-39	-0.0447908	0.0869592	166.612	-0.515078	0.607181	0.0968804	0.094862	163.469	1.02128	0.308632	0.141671	0.0881087	164.289	1.60791	0.109774	0.0261471	0.016638	215.855	1.57153	0.117524	-0.00220914	0.0197201	187.683	-0.112025	0.910924	-0.0266514	0.0210375	199.709	-1.26685	0.206684	-0.0244423	0.0190354	212.199	-1.28404	0.200528	0.0887223	0.0729111	165.262	1.21686	0.225394	0.0993159	0.057903	271.221
Internal occipito-temporal lateral sulcus	S.O.T.lat.int.	1.52715	0.126011	170.369	12.1192	8.90815e-25	-0.106165	0.128012	150.751	-0.829335	0.408226	-0.110019	0.143706	150.987	-0.765583	0.44512	-0.00385392	0.133423	151.975	-0.0288851	0.976994	0.0464768	0.0284947	215.228	1.63107	0.104339	-0.0417788	0.0338059	200.526	-1.23584	0.217963	-0.013323	0.0371119	206.689	-0.358995	0.719965	0.0284558	0.0335534	218.673	0.848073	0.397325	-0.214081	0.10789	153.385	-1.98425	0.0490119	-0.0525728	0.0963879	228.321
Median occipito-temporal lateral sulcus	S.O.T.lat.med.	1.07262	0.067841	164.832	15.8108	7.3743e-35	-0.117565	0.067698	122.698	-1.73661	0.0849657	-0.206571	0.0745521	122.694	-2.77082	0.00646216	-0.0890056	0.0656433	115.695	-1.3559	0.177773	0.0309921	0.0163179	234.528	1.89927	0.0587567	-0.0267649	0.0189492	234.96	-1.41245	0.159139	-0.0413625	0.0203315	226.606	-2.03441	0.0430751	-0.0145977	0.017056	236.892	-0.855867	0.392936	-0.097466	0.054282	173.955	-1.79555	0.0743021	0.0246108	0.0520468	243.17
Posterior occipito-temporal lateral sulcus	S.O.T.lat.post.	0.941811	0.0432685	192.869	21.7667	7.73573e-54	-0.0391147	0.0443106	166.894	-0.88274	0.378646	-0.0118361	0.0481848	167.98	-0.24564	0.80626	0.0272786	0.0445883	169.131	0.611787	0.5415	0.0300425	0.0105026	278.07	2.86048	0.00455085	-0.0285454	0.0125468	270.304	-2.27512	0.0236821	-0.0179719	0.0133636	277.491	-1.34484	0.179774	0.0105734	0.0117502	283.188	0.899854	0.368963	0.058147	0.0373721	173.216	1.55589	0.121559	-0.141883	0.034813	283.661
Rhinal sulcus	S.Rh.	1.63164	0.117827	110.006	13.8478	7.43373e-26	0.016771	0.122329	70.542	0.137097	0.891344	0.200583	0.133118	73.5404	1.50681	0.136143	0.183812	0.121375	85.9149	1.51441	0.133591	-0.0134624	0.0249725	197.764	-0.539088	0.590433	0.00684895	0.0288272	196.951	0.237586	0.812449	0.0389705	0.0311016	191.229	1.25301	0.211734	0.0321216	0.0272641	216.869	1.17816	0.240023	-0.0647613	0.100562	172.303	-0.643993	0.520436	0.160924	0.0835675	237.483
Anterior inferior temporal sulcus	S.T.i.ant.	1.38872	0.0555364	207.577	25.0055	1.51161e-64	-0.0530428	0.0571149	181.421	-0.928704	0.354277	0.0342057	0.062399	181.951	0.548176	0.584243	0.0872485	0.0579495	181.718	1.5056	0.133907	0.0280292	0.0131563	282.286	2.13047	0.0339973	-0.0121408	0.0157515	272.064	-0.770771	0.441512	-0.0111165	0.0168276	279.918	-0.660608	0.509407	0.00102438	0.0149261	287.291	0.06863	0.945332	0.0603121	0.048166	185.553	1.25217	0.212083	0.268013	0.0440994	290.449
Posterior inferior temporal sulcus	S.T.i.post.	0.968686	0.0360949	148.986	26.8372	6.22877e-59	0.00846868	0.0386789	108.26	0.218948	0.827103	-0.0398997	0.0421795	109.557	-0.94595	0.346256	-0.0483684	0.038805	118.338	-1.24645	0.215062	0.0206961	0.00740212	231.767	2.79596	0.00560859	-0.00252988	0.00867271	213.491	-0.291705	0.770795	-0.00478806	0.00942829	217.6	-0.507839	0.61208	-0.00225818	0.00839393	240.291	-0.269025	0.788141	-0.0439271	0.0297089	169.251	-1.47858	0.141111	-0.0917427	0.0253202	275.397
Polar temporal sulcus	S.T.pol.	1.45956	0.0658393	140.136	22.1686	1.16255e-47	-0.0426756	0.0689836	92.0982	-0.618635	0.537684	0.0479829	0.0752546	94.2035	0.637608	0.525276	0.0906585	0.0693729	104.082	1.30683	0.19415	0.0226587	0.0155622	255.485	1.45601	0.146618	-0.0148237	0.0185026	267.283	-0.801164	0.423748	-0.0236242	0.0199432	245.201	-1.18457	0.237333	-0.00880053	0.0175181	270.599	-0.502369	0.615817	0.0394476	0.0540088	174.924	0.730392	0.466128	0.282164	0.0516659	274.329
Superior temporal sulcus	S.T.s.	0.831462	0.0454727	200.029	18.2849	1.48133e-44	0.0868156	0.0471924	173.969	1.83961	0.0675297	0.109673	0.0514784	173.16	2.13048	0.0345441	0.0228579	0.0478855	173.807	0.477344	0.633717	0.00126313	0.0102779	265.464	0.122898	0.902281	0.0210008	0.0122547	248.044	1.71369	0.0878354	0.00792293	0.0131214	259.175	0.603819	0.546492	-0.0130779	0.0117116	272.68	-1.11666	0.265123	0.0650205	0.0397083	176.479	1.63745	0.103318	0.121814	0.0348391	286.897
Anterior terminal ascending branch of the STS	S.T.s.ter.asc.ant.	1.96074	0.186497	104.436	10.5135	4.57458e-18	-0.394032	0.199597	66.4911	-1.97414	0.0525219	0.109641	0.217085	67.5255	0.505059	0.615162	0.503673	0.201054	78.1682	2.50516	0.014319	0.0845066	0.0386077	205.062	2.18886	0.0297363	-0.0329788	0.0456049	187.012	-0.723142	0.470496	0.0466569	0.0493087	188.194	0.946219	0.34525	0.0796357	0.0443281	210.201	1.79651	0.07385	-0.219385	0.155341	141.165	-1.41228	0.160067	-0.169029	0.132979	248.988
Posterior terminal ascending branch of the STS	S.T.s.ter.asc.post.	1.26847	0.0788156	125.499	16.0942	2.64299e-32	-0.139467	0.081222	84.0419	-1.7171	0.0896433	-0.0639481	0.0890766	86.1812	-0.7179	0.47476	0.0755185	0.0823255	95.1822	0.917315	0.361296	0.00528176	0.0188038	240.956	0.280889	0.779037	0.0185126	0.0224592	254.126	0.824278	0.410554	0.00475704	0.0243602	236.866	0.195279	0.845342	-0.0137556	0.0215369	264.803	-0.638696	0.523573	-0.0726007	0.0665932	144.974	-1.09021	0.277429	-0.122579	0.0632416	267.238
Parietal-Occipital junction
Parieto-occipital fissure	F.P.O.	0.982959	0.0357673	137.153	27.482	1.23237e-57	-0.0107557	0.0386958	95.7879	-0.277954	0.781646	0.0265313	0.042216	97.2224	0.628465	0.531173	0.037287	0.0388092	107.912	0.960776	0.338813	0.0248694	0.00671522	210.994	3.70343	0.000271599	-0.000566719	0.0077976	190.911	-0.0726786	0.942138	-0.0161834	0.00850357	193.775	-1.90313	0.0585063	-0.0156167	0.00762511	213.448	-2.04806	0.0417786	-0.0361038	0.0296463	169.461	-1.21782	0.224986	-0.102259	0.0234979	263.825
Occipital lobe
Calcarine fissure	F.Cal.ant.-Sc.Cal.	0.774479	0.0236396	153.847	32.7619	2.91759e-71	0.030449	0.0250492	110.124	1.21557	0.226748	0.0274831	0.0273218	111.937	1.0059	0.316633	-0.00296594	0.0251824	121.599	-0.117778	0.906438	0.0171911	0.00514758	247.979	3.33964	0.000968003	-0.00295768	0.00607313	239.513	-0.48701	0.626697	-0.0100392	0.00657347	237.778	-1.52723	0.128033	-0.00708152	0.00582895	260.617	-1.21489	0.225509	0.00954196	0.0196192	176.87	0.486357	0.627316	-0.107368	0.0173858	277.364
Occipital lobe	OCCIPITAL	1.07114	0.0298997	154.22	35.8244	1.18415e-76	-0.0133818	0.0326318	112.771	-0.410086	0.682521	0.0294698	0.0355506	113.611	0.828953	0.408869	0.0428516	0.0325334	121.493	1.31716	0.190265	0.0100592	0.00597202	236.961	1.68439	0.093423	0.00270304	0.00696028	218.614	0.388352	0.698133	0.000730949	0.00762762	220.735	0.0958293	0.923743	-0.00197209	0.00676225	243.382	-0.291632	0.770816	-0.001244	0.0231546	161.436	-0.0537259	0.95722	-0.297012	0.020407	280.089
Cuneal sulcus	S.Cu.	0.935212	0.0444546	96.1049	21.0375	9.54601e-38	-0.00305115	0.0472756	61.3998	-0.0645397	0.94875	0.0249595	0.0516896	63.4422	0.482872	0.630849	0.0280106	0.0479592	78.3152	0.584051	0.560865	0.00528155	0.00827965	186.468	0.637895	0.524325	0.00500626	0.00964023	174.34	0.519309	0.604204	-0.00564679	0.0104502	173.911	-0.540354	0.589644	-0.010653	0.00944283	194.521	-1.12816	0.260641	0.0576014	0.0395398	171.145	1.4568	0.147005	-0.090872	0.0293277	239.882
Posterior intra-lingual sulcus	S.Li.post.	0.96885	0.0620003	138.549	15.6265	2.26713e-32	-0.119285	0.06449	92.7255	-1.84967	0.0675463	-0.0761669	0.0702972	95.4549	-1.0835	0.281316	0.0431184	0.0645238	106.231	0.668255	0.50542	0.026886	0.0146937	255.059	1.82976	0.0684536	-0.0222166	0.0174548	265.428	-1.27281	0.2042	-0.0219808	0.0188097	240.919	-1.16859	0.243722	0.000235755	0.0164184	261.033	0.0143593	0.988554	-0.0302005	0.0494963	167.776	-0.610157	0.542583	-0.0197036	0.0485111	270.31
Occipito-polar sulcus	S.O.p.	-	-	-	-	-	-	-	-	-	-	-	-	-	-	-	-	-	-	-	-	-	-	-	-	-	-	-	-	-	-	-	-	-	-	-	-	-	-	-	-	-	-	-	-	-	-	-	-
Cingulate
Subcallosal sulcus	S.Call.	2.65118	0.563542	143.506	4.7045	5.92502e-06	-0.318872	0.61434	104.776	-0.519048	0.604822	0.46122	0.669265	105.503	0.689144	0.492246	0.780091	0.612491	112.407	1.27364	0.205419	-0.041209	0.114105	223.926	-0.361149	0.718329	0.0615728	0.133146	203.73	0.462445	0.644256	-0.00970949	0.145885	204.583	-0.066556	0.947	-0.0712822	0.129142	232.815	-0.551966	0.581501	0.417668	0.435381	135.279	0.959314	0.339112	0.301287	0.38849	277.57
Insula
Insula	INSULA	1.03394	0.0614177	163.079	16.8345	1.68496e-37	0.0940344	0.0632493	113.046	1.48672	0.139871	0.0622907	0.0690656	115.314	0.901907	0.368986	-0.0317436	0.0636879	123.717	-0.498425	0.61907	0.00731615	0.015901	266.29	0.460106	0.645815	-0.00307355	0.0190704	282.84	-0.161169	0.872076	-0.00789376	0.0204209	258.803	-0.386553	0.699405	-0.00482021	0.0177266	265.967	-0.27192	0.785894	-0.00245046	0.0496627	271.184	-0.049342	0.960683	0.0777143	0.0523689	280.081
Right hemisphere		1.39673	0.0270163	143.316	51.6996	1.42702e-94	0.00363289	0.0295501	101.397	0.12294	0.902398	0.0152422	0.0322245	102.459	0.472999	0.63722	0.0116093	0.029528	111.533	0.393161	0.694951	0.0125777	0.00514324	215.963	2.44548	0.0152662	0.00929181	0.00604843	204.75	1.53624	0.126025	0.00150984	0.00660292	203.727	0.228663	0.819361	-0.00778197	0.00586356	223.984	-1.32718	0.185802	-0.0243974	0.0213251	156.23	-1.14407	0.254345	0.00501218	0.0178648	273.549
Frontal lobe
Anterior ramus of the lateral fissure	F.C.L.r.ant.	0.993345	0.0590914	172.459	16.8103	3.55208e-38	0.0143496	0.0618566	148.288	0.231982	0.816872	0.0158023	0.0671613	144.764	0.235289	0.814317	0.00145267	0.0622741	146.713	0.023327	0.981421	2.5849e-05	0.0120058	197.836	0.00215304	0.998284	0.0166809	0.0140667	169.362	1.18585	0.237344	0.00199505	0.0150719	183.253	0.132368	0.894838	-0.0146859	0.0134593	199.52	-1.09113	0.276532	0.059441	0.0518654	149.941	1.14606	0.253596	0.185657	0.0415332	253.201
Ascending ramus of the lateral fissure	F.C.L.r.asc.	1.13683	0.0410678	98.7833	27.6817	2.42336e-48	-0.00625191	0.0436489	62.6995	-0.143232	0.886566	0.00713488	0.0473861	64.0977	0.150569	0.880789	0.0133868	0.0443826	79.4578	0.301622	0.763728	0.00594764	0.00815786	199.365	0.729068	0.466816	0.0106424	0.00977716	204.481	1.08849	0.277658	0.00600934	0.0104599	195.63	0.574515	0.566279	-0.00463303	0.00945724	220.433	-0.489893	0.624697	-0.038107	0.0366182	182.405	-1.04066	0.299412	0.118466	0.0287149	246.367
Diagonal ramus of the lateral fissure	F.C.L.r.diag.	-	-	-	-	-	-	-	-	-	-	-	-	-	-	-	-	-	-	-	-	-	-	-	-	-	-	-	-	-	-	-	-	-	-	-	-	-	-	-	-	-	-	-	-	-	-	-	-
Calloso-marginal anterior fissure	F.C.M.ant.	1.09708	0.0806493	82.5322	13.603	8.71968e-23	-0.0224174	0.0891594	49.3137	-0.251431	0.802526	0.0767021	0.0971798	49.8791	0.78928	0.433684	0.0991195	0.0887889	55.986	1.11635	0.269041	0.00830426	0.0151373	196.204	0.548597	0.583906	0.0160702	0.0177784	180.769	0.903919	0.367241	0.00196121	0.0194665	179.816	0.100748	0.919863	-0.014109	0.0172874	204.994	-0.816146	0.415364	-0.000208458	0.0610063	96.1063	-0.00341699	0.997281	-0.02442	0.0526092	270.152
Calloso-marginal posterior fissure	F.C.M.post.	1.23292	0.0620847	149.439	19.8587	9.25543e-44	0.00104456	0.0692191	110.43	0.0150907	0.987987	0.0755386	0.0755309	111.065	1.0001	0.319435	0.0744941	0.0689818	120.588	1.07991	0.282338	0.027871	0.00985731	189.308	2.82745	0.00519669	0.0232422	0.011461	175.733	2.02794	0.0440766	-0.00403347	0.0125534	175.455	-0.321306	0.748361	-0.0272757	0.0112517	187.096	-2.42413	0.0162962	0.0354163	0.0485661	161.446	0.729239	0.466912	-0.0902063	0.03588	254.24
Inferior frontal sulcus	S.F.inf.	1.22306	0.0393624	136.118	31.0717	1.1435e-63	0.0175484	0.0412482	90.5256	0.425435	0.671529	-0.00388489	0.0450543	92.575	-0.0862269	0.931472	-0.0214333	0.0416488	103.215	-0.51462	0.607919	0.0281444	0.00903303	245.063	3.11572	0.00205354	0.00300831	0.0108188	257.295	0.278063	0.781187	-0.0116253	0.0116224	239.776	-1.00025	0.318198	-0.0146336	0.0102488	266.645	-1.42784	0.154507	-0.013352	0.0330793	173.608	-0.403635	0.686978	0.0286758	0.030265	272.925
Anterior inferior frontal sulcus	S.F.inf.ant.	1.25964	0.043908	134.522	28.6881	3.45645e-59	-0.0388986	0.0452665	85.9379	-0.859324	0.392553	0.0405644	0.0494906	88.2096	0.81964	0.414631	0.079463	0.0459345	101.627	1.72992	0.0866801	0.0247115	0.0105136	227.803	2.35043	0.019606	0.0108841	0.0126814	259.513	0.858269	0.391536	-3.26524e-05	0.0135249	225.983	-0.00241425	0.998076	-0.0109167	0.0119353	260.905	-0.914656	0.361217	-0.103015	0.0377838	190.044	-2.72644	0.00700107	0.015331	0.0351409	263.351
Internal frontal sulcus	S.F.int.	1.49185	0.0589363	126.302	25.3129	2.60484e-51	0.0703021	0.0630907	84.4682	1.1143	0.268311	0.0420483	0.068899	86.231	0.610289	0.543276	-0.0282538	0.0636281	98.7677	-0.444046	0.65798	0.0305222	0.0114186	207.126	2.67302	0.00811601	0.0016178	0.0135228	200.784	0.119635	0.904892	-0.00253973	0.0146207	198.081	-0.173708	0.862273	-0.00415753	0.0130687	218.509	-0.318128	0.750691	-0.0418497	0.0502744	172.128	-0.832425	0.406322	-0.157421	0.0399287	261.214
Intermediate frontal sulcus	S.F.inter.	1.45683	0.038277	130.668	38.0601	1.41819e-72	0.0401707	0.0399934	83.6691	1.00443	0.318065	0.0786516	0.0436933	85.6907	1.80008	0.0753665	0.0384809	0.0403508	95.6868	0.953658	0.34266	0.014362	0.00912574	251.045	1.57379	0.116795	0.00654925	0.0109411	271.674	0.598593	0.549943	0.00910707	0.0117506	243.297	0.775027	0.439076	0.00255782	0.0103043	269.477	0.248229	0.804146	-0.122004	0.0317202	177.512	-3.84627	0.000167023	-0.0620443	0.0303056	273.208
Marginal frontal sulcus	S.F.marginal.	1.46662	0.0492475	208.435	29.7805	4.91464e-77	-0.0273445	0.0502853	182.795	-0.543786	0.587251	0.0976049	0.0549727	184.009	1.77552	0.0774655	0.124949	0.0512063	184.753	2.44012	0.0156263	0.0453059	0.0121008	288.099	3.74404	0.000218623	0.00722557	0.0146835	285.362	0.492087	0.623036	-0.00574146	0.015564	288.26	-0.368894	0.712477	-0.012967	0.013766	290	-0.941958	0.346998	-0.0239	0.0429277	191.644	-0.556751	0.578347	-0.0299932	0.0405087	290
Median frontal sulcus	S.F.median.	2.84612	0.110967	152.611	25.6484	3.32514e-57	-0.119679	0.121243	110.796	-0.987098	0.325745	-0.20598	0.132255	111.92	-1.55744	0.122188	-0.0863004	0.121298	121.733	-0.711471	0.478153	0.0407105	0.0205874	215.523	1.97745	0.0492652	-0.00582394	0.0241967	203.863	-0.240692	0.810036	-0.0520146	0.0263782	203.981	-1.97187	0.0499755	-0.0461906	0.0234983	221.307	-1.9657	0.0505841	-0.218959	0.089063	171.358	-2.45848	0.014947	-0.0433803	0.0721727	271.573
Orbital frontal sulcus	S.F.orbitaire.	1.15902	0.10687	91.3963	10.8451	4.21619e-18	0.0925799	0.117532	51.7037	0.787697	0.43447	0.0473019	0.126982	55.545	0.372509	0.710931	-0.045278	0.11637	56.8552	-0.389085	0.698667	0.012797	0.0181097	144.706	0.706637	0.480928	0.0380925	0.0210622	131.694	1.80857	0.0727993	-0.0231432	0.0232775	133.695	-0.994233	0.321905	-0.0612357	0.0207626	146.608	-2.94933	0.0037078	0.0578843	0.0821238	106.2	0.704842	0.482452	0.0320898	0.0655338	206.757
Polar frontal sulcus	S.F.polaire.tr.	1.82183	0.0687629	131.407	26.4944	1.47947e-54	0.015972	0.0732459	90.6629	0.21806	0.827872	0.0590085	0.0800626	92.4738	0.737029	0.462971	0.0430364	0.074232	107.415	0.579756	0.563293	0.00302421	0.0129622	202.315	0.23331	0.815757	0.0317729	0.0153611	193.532	2.06841	0.0399313	-0.00748943	0.0165691	194.014	-0.452011	0.651766	-0.0392624	0.0148806	210.655	-2.6385	0.00894919	-0.102124	0.060517	181.278	-1.68752	0.0932236	-0.0424854	0.0458914	258.271
Superior frontal sulcus	S.F.sup.	1.7083	0.0521721	140.834	32.7436	1.00713e-67	-0.00936961	0.0581298	97.3864	-0.161184	0.872282	0.0276296	0.0633518	97.8167	0.43613	0.663703	0.0369992	0.0577253	105.221	0.640953	0.522947	0.0326992	0.0102884	247.006	3.17825	0.00167063	-0.00855122	0.0120589	233.978	-0.70912	0.478956	-0.016386	0.0133341	236.758	-1.22888	0.220336	-0.00783477	0.0116992	256.067	-0.669682	0.503664	0.0193418	0.0370001	122.886	0.522751	0.602089	-0.057486	0.0348927	285.54
Olfactory sulcus	S.Olf.	1.41173	0.0809092	159.073	17.4484	8.87172e-39	0.0762284	0.0838101	111.409	0.909537	0.36503	0.152367	0.0911117	111.595	1.67231	0.0972645	0.0761388	0.0845027	123.643	0.901022	0.369328	0.0363304	0.0202276	257.042	1.79608	0.0736555	0.0230292	0.0244128	277.394	0.943323	0.346336	-0.0149065	0.0260479	253.14	-0.572271	0.567646	-0.0379356	0.0227409	274.288	-1.66817	0.0964234	-0.0468524	0.0672525	185.331	-0.696664	0.486886	-0.0388485	0.0665156	276.31
Orbital sulcus	S.Or.	1.51738	0.0423981	145.385	35.7888	5.70211e-74	0.015839	0.0442279	96.4173	0.358124	0.721034	-0.0178968	0.0483304	98.5871	-0.370301	0.711952	-0.0337359	0.0446049	108.465	-0.756327	0.451093	0.0352885	0.0103328	257.869	3.4152	0.000740212	-0.00636622	0.0123934	277.541	-0.513679	0.607885	-0.00945791	0.0133105	249.081	-0.71056	0.478022	-0.00309169	0.0116305	272.133	-0.265825	0.790575	-0.10394	0.0348079	172.052	-2.9861	0.00323795	0.109153	0.0341638	277.203
Paracentral sulcus	S.p.C.	1.67853	0.132475	127.025	12.6705	2.72696e-24	0.0293154	0.143843	90.6931	0.203801	0.838966	-0.00144819	0.157215	88.8391	-0.00921157	0.992671	-0.0307636	0.144735	97.2552	-0.212551	0.832122	0.0367493	0.0219981	155.863	1.67056	0.0968149	-0.0386065	0.0250489	142.789	-1.54125	0.12547	-0.0440559	0.0280551	143.974	-1.57033	0.118533	-0.00544942	0.0250049	153.629	-0.217934	0.82777	0.0633708	0.109481	150.869	0.578831	0.563567	0.0143541	0.0802901	207.016
Inferior precentral sulcus	S.Pe.C.inf.	1.17235	0.0402033	141.702	29.1605	9.52202e-62	0.0128749	0.0431822	100.142	0.298152	0.766205	0.0145323	0.0468778	101.525	0.310004	0.757193	0.00165745	0.0434138	117.786	0.0381779	0.96961	0.0176614	0.00786077	210.253	2.24678	0.0256933	0.00629879	0.00935898	205.167	0.673021	0.501691	0.0213703	0.0100812	202.951	2.11983	0.0352355	0.0150716	0.00905468	223.88	1.6645	0.0974105	-0.0217275	0.0343974	180.824	-0.631662	0.528406	0.146671	0.0275521	257.875
Intermediate precentral sulcus	S.Pe.C.inter.	1.39848	0.050625	133.662	27.6243	4.22144e-57	0.0187347	0.0536908	91.9813	0.348936	0.727935	0.0599664	0.0589739	96.2224	1.01683	0.311784	0.0412317	0.0544354	106.293	0.757443	0.45046	0.00922395	0.0108707	229.004	0.848511	0.397039	-0.000868057	0.0129393	226.022	-0.0670867	0.946572	0.0170378	0.0140958	224.925	1.20871	0.228042	0.0179059	0.012502	250.364	1.43224	0.153321	-0.0336288	0.0423477	158.928	-0.794111	0.428315	0.0362422	0.0369472	271.63
Marginal precentral sulcus	S.Pe.C.marginal.	1.99808	0.114583	128.044	17.4378	1.26733e-35	-0.0487514	0.119768	89.9643	-0.407048	0.684939	-0.0527464	0.130067	92.597	-0.405533	0.686021	-0.00399504	0.118395	103.365	-0.0337434	0.973147	0.00132348	0.0295043	228.157	0.0448572	0.96426	0.0226995	0.035084	246.417	0.647003	0.518233	0.0221916	0.0376874	229.976	0.588832	0.556552	-0.000507872	0.0325643	240.958	-0.015596	0.98757	-0.0979721	0.0919573	242.109	-1.06541	0.287752	-0.0834134	0.0971624	244.987
Median precentral sulcus	S.Pe.C.median.	2.08309	0.111996	175.177	18.5998	2.49476e-43	-0.0416865	0.11526	153.925	-0.361674	0.718092	0.17359	0.130326	154.376	1.33197	0.184835	0.215277	0.120796	154.598	1.78215	0.0766884	0.0219352	0.0202811	165.889	1.08156	0.281018	0.035589	0.0241227	152.354	1.47533	0.142186	0.0357884	0.0261184	154.335	1.37023	0.172603	0.000199401	0.0234766	164.178	0.00849359	0.993233	0.020404	0.0990002	156.171	0.2061	0.836981	-0.0386215	0.0737327	217.183
Superior precentral sulcus	S.Pe.C.sup.	1.51716	0.0648722	128.078	23.3869	4.63464e-48	-0.0162223	0.0700352	89.2122	-0.231631	0.817355	-0.0154496	0.0774706	91.4429	-0.199426	0.842373	0.000772664	0.0708741	96.835	0.0109019	0.991324	0.00517476	0.0121759	174.983	0.425	0.671358	0.0024165	0.0142099	168.474	0.170057	0.865169	-0.0088426	0.0155481	169.183	-0.568724	0.570297	-0.0112591	0.0134414	177.718	-0.837642	0.403357	-0.0447052	0.0551958	162.428	-0.80994	0.41916	-0.0238335	0.0424542	227.71
Inferior rostral sulcus	S.R.inf.	1.06747	0.108922	160.231	9.80033	4.64492e-18	-0.0769672	0.112534	140.413	-0.683946	0.495136	0.0721133	0.124606	141.848	0.578729	0.56369	0.149081	0.116345	141.81	1.28136	0.202158	0.0332041	0.0237344	184.081	1.39899	0.1635	-0.032304	0.0287167	182.644	-1.12492	0.262099	-0.0200405	0.0310506	189.537	-0.645414	0.51944	0.0122635	0.0277092	208.631	0.442579	0.658529	0.0252565	0.0960169	145.123	0.263042	0.792891	0.0591983	0.0820376	226.603
Frontal-Parietal junction
Central sulcus	S.C.	1.54087	0.0476303	145.053	32.3505	3.27333e-68	0.0100761	0.0527923	104.307	0.190864	0.849003	0.0224323	0.0575779	105.075	0.389598	0.697622	0.0123561	0.052631	114.373	0.234769	0.814808	0.0205996	0.00817992	202.99	2.51832	0.0125636	0.00485329	0.00955358	189.674	0.508008	0.612038	-0.00462119	0.0104612	189.698	-0.441744	0.659178	-0.00947448	0.00933864	204.637	-1.01455	0.311521	0.0287221	0.0370968	159.847	0.774247	0.439928	0.048193	0.029157	265.679
Paracentral lobule central sulcus	S.C.LPC.	-	-	-	-	-	-	-	-	-	-	-	-	-	-	-	-	-	-	-	-	-	-	-	-	-	-	-	-	-	-	-	-	-	-	-	-	-	-	-	-	-	-	-	-	-	-	-	-
Central sylvian sulcus	S.C.sylvian.	-	-	-	-	-	-	-	-	-	-	-	-	-	-	-	-	-	-	-	-	-	-	-	-	-	-	-	-	-	-	-	-	-	-	-	-	-	-	-	-	-	-	-	-	-	-	-	-
Parietal lobe
Retro central transverse ramus of the lateral fissure	F.C.L.r.retroC.tr.	1.25763	0.0836162	115.374	15.0405	5.80899e-29	-0.0389333	0.088925	84.2547	-0.437822	0.662636	-0.0394026	0.0991374	84.2925	-0.397455	0.692037	-0.000469298	0.094375	100.09	-0.00497269	0.996042	0.0158749	0.0185186	186.495	0.857241	0.392412	0.00401041	0.0228739	187.812	0.175327	0.861012	0.0164597	0.0255958	182.935	0.643065	0.520987	0.0124493	0.0232973	187.041	0.534369	0.593721	0.0788831	0.0730803	139.693	1.0794	0.282268	0.0977629	0.0639438	198.638
Intraparietal sulcus	F.I.P.	1.59075	0.0430848	137.941	36.9214	2.23148e-73	-0.0156839	0.0477625	96.9788	-0.328374	0.743337	0.0614808	0.0520694	97.6464	1.18075	0.240572	0.0771647	0.0475604	106.048	1.62246	0.107674	0.025426	0.00777676	213.163	3.26949	0.00125617	0.00730187	0.00909955	199.394	0.802442	0.423253	0.00569348	0.00998366	200.438	0.57028	0.569126	-0.00160839	0.0088706	217.984	-0.181316	0.856288	-0.0460053	0.0327891	151.968	-1.40307	0.162637	-0.0897288	0.0272677	273.383
Superior postcentral intraparietal superior sulcus	F.I.P.Po.C.inf.	1.4511	0.0817521	154.212	17.7501	4.22896e-39	0.0569246	0.0871429	106.26	0.653232	0.515018	0.091024	0.0951066	108.052	0.957073	0.340667	0.0340994	0.0871934	115.619	0.391078	0.696459	0.0368253	0.0190091	271.804	1.93725	0.0537505	0.0221749	0.0226435	276.079	0.979305	0.328287	-0.0049743	0.024518	262.96	-0.202883	0.839383	-0.0271492	0.0213409	280.626	-1.27217	0.204365	0.00724211	0.0637367	172.224	0.113626	0.909667	0.0562883	0.0626555	284.993
Primary intermediate ramus of the intraparietal sulcus	F.I.P.r.int.1	1.91752	0.123452	145.295	15.5326	1.11751e-32	-0.0859854	0.130098	112.967	-0.660928	0.510004	-0.130491	0.144688	105.313	-0.901878	0.36918	-0.0445055	0.132787	108.628	-0.335166	0.738146	0.0483376	0.0286531	210.376	1.68699	0.093087	-0.0265579	0.0335426	209.218	-0.791766	0.429394	-0.0686318	0.0358142	202.272	-1.91633	0.0567327	-0.0420739	0.0307286	217.553	-1.36921	0.172346	-0.150283	0.104073	151.113	-1.44402	0.150804	0.0358238	0.0940543	231.969
Secondary intermediate ramus of the intraparietal sulcus	F.I.P.r.int.2	-	-	-	-	-	-	-	-	-	-	-	-	-	-	-	-	-	-	-	-	-	-	-	-	-	-	-	-	-	-	-	-	-	-	-	-	-	-	-	-	-	-	-	-	-	-	-	-
Internal parietal sulcus	S.Pa.int.	1.35725	0.0661053	142.588	20.5317	2.0056e-44	-0.00846854	0.0721112	100.296	-0.117437	0.906748	0.0800761	0.0787807	101.852	1.01644	0.311827	0.0885446	0.0722386	111.812	1.22572	0.222878	0.0366359	0.0121916	212.553	3.00501	0.00297486	0.00925	0.0143182	199.886	0.646032	0.519	-0.0155965	0.0156668	201.24	-0.995516	0.320681	-0.0248465	0.0139992	218.876	-1.77486	0.077311	-0.0646119	0.0533057	171.618	-1.2121	0.22714	-0.195933	0.0430007	269.569
Superior parietal sulcus	S.Pa.sup.	2.53892	0.173919	150.263	14.5982	1.2996e-30	-0.0573698	0.177405	105.934	-0.323382	0.747043	-0.0250828	0.201089	115.052	-0.124735	0.900951	0.0322869	0.185857	125.796	0.173719	0.862366	0.00587371	0.0353459	213.07	0.166178	0.868174	0.0633703	0.0430668	214.506	1.47144	0.142637	-0.000534967	0.0483644	210.239	-0.0110612	0.991185	-0.0639053	0.0446029	222.246	-1.43276	0.153331	-0.305672	0.145528	174.278	-2.10043	0.03713	-0.199908	0.126195	236.959
Transverse parietal sulcus	S.Pa.t.	1.38115	0.0842907	137.586	16.3855	3.85049e-34	-0.0868015	0.0904488	97.696	-0.959675	0.339588	-0.133501	0.0999619	103.391	-1.33552	0.184639	-0.0466996	0.0930799	107.203	-0.501716	0.616896	0.012786	0.0144293	133	0.886114	0.377155	0.0197793	0.0174803	125.581	1.13152	0.259992	0.000713869	0.0194012	124.04	0.036795	0.970708	-0.0190654	0.0184295	143.221	-1.0345	0.302644	-0.026418	0.0716374	150.936	-0.368774	0.712813	-0.152262	0.0547951	189.92
Superior postcentral sulcus	S.Po.C.sup.	2.51356	0.207958	126.894	12.0869	7.47257e-23	0.082305	0.22459	82.3621	0.366468	0.714956	-0.223583	0.243571	84.1555	-0.917936	0.361276	-0.305888	0.223613	89.5079	-1.36793	0.174758	0.113571	0.0484269	266.922	2.3452	0.0197497	-0.074648	0.0574541	263.035	-1.29926	0.194992	-0.0952154	0.0621186	256.343	-1.5328	0.126558	-0.0205675	0.053239	273.156	-0.386324	0.699558	0.0999474	0.158666	137.295	0.629923	0.529792	-0.040387	0.156768	281.508
Sub-parietal sulcus	S.s.P.	0.604877	0.0275201	146.548	21.9795	3.04733e-48	0.0247261	0.029568	105.297	0.836245	0.404911	0.0398801	0.0322953	106.849	1.23486	0.219592	0.015154	0.0298169	119.25	0.508235	0.612228	0.0159634	0.00514583	203.594	3.10219	0.00219355	-0.00212373	0.00607902	192.544	-0.349354	0.727206	-0.00710753	0.00657898	193.49	-1.08034	0.281336	-0.00498381	0.00589301	210.097	-0.845715	0.398674	-0.00350615	0.0235425	176.021	-0.148929	0.881781	-0.0705732	0.0181707	262.472
Frontal-Temporal junction
Anterior lateral fissure	F.C.L.a.	2.32341	0.106602	147.712	21.7951	5.27929e-48	0.243264	0.110067	99.2616	2.21014	0.0293927	0.140206	0.11984	100.752	1.16995	0.244782	-0.103057	0.111021	112.509	-0.928268	0.355256	0.0338494	0.0261077	248.933	1.29653	0.195994	-0.0644409	0.0312159	269.985	-2.06436	0.039939	-0.025316	0.0333937	241.701	-0.758108	0.449125	0.0391248	0.0291348	265.669	1.34289	0.180454	0.241106	0.0880749	173.429	2.73751	0.0068361	0.036581	0.0867309	271.168
Parietal-Temporal junction
Posterior lateral fissure	F.C.L.p.	1.08006	0.0301708	155.093	35.798	7.2951e-77	0.0158744	0.0318863	111.607	0.497844	0.619573	0.00327709	0.0348331	113.511	0.0940796	0.925212	-0.0125973	0.032267	126.372	-0.390408	0.696892	0.00777955	0.00623272	228.441	1.24818	0.213243	0.00923869	0.00742968	224.69	1.24348	0.214985	0.000940875	0.00799612	222.757	0.117667	0.906438	-0.00829781	0.00713386	243.139	-1.16316	0.245905	-0.035109	0.0261006	185.75	-1.34514	0.18022	0.105195	0.021492	271.319
Anterior sub-central ramus of the lateral fissure	F.C.L.r.sc.ant.	-	-	-	-	-	-	-	-	-	-	-	-	-	-	-	-	-	-	-	-	-	-	-	-	-	-	-	-	-	-	-	-	-	-	-	-	-	-	-	-	-	-	-	-	-	-	-	-
Posterior sub-central ramus of the lateral fissure	F.C.L.r.sc.post.	0.652174	0.0469764	196.306	13.883	5.59e-31	0.00905202	0.0490992	174.596	0.184362	0.853944	0.0254165	0.0542404	171.216	0.468589	0.639959	0.0163645	0.0504925	170.7	0.324097	0.746261	0.0011276	0.00984562	206.956	0.114529	0.90893	0.00598867	0.0118255	197.374	0.506421	0.613127	0.00976218	0.0126441	201.778	0.772073	0.440975	0.00377351	0.0113566	218.154	0.332273	0.740002	0.0189171	0.0417266	177.221	0.453359	0.650845	0.0363747	0.0337192	249.939
Temporal lobe
Collateral fissure	F.Coll.	0.845907	0.0262826	128.945	32.185	1.75589e-63	-0.0406863	0.0286597	85.1027	-1.41963	0.159367	-0.0184454	0.0312489	86.237	-0.590273	0.556551	0.0222409	0.0286266	94.9113	0.776932	0.439131	0.00689376	0.00529832	238.96	1.30112	0.194469	0.00176616	0.00624599	229.754	0.282767	0.77761	0.00291241	0.00682279	227.682	0.426864	0.669882	0.00114625	0.00602433	249.089	0.19027	0.849253	0.0192097	0.020435	153.357	0.940037	0.348677	-0.0443266	0.0180888	281.037
Anterior intralingual sulcus	S.Li.ant.	0.788021	0.0685686	141.525	11.4924	5.27795e-22	0.0260593	0.0743473	109.279	0.350508	0.726632	0.0152096	0.0814375	111.423	0.186764	0.852185	-0.0108497	0.0760311	123.221	-0.142701	0.88676	0.0199363	0.0103973	146.44	1.91745	0.0571278	0.00206001	0.0121282	127.206	0.169853	0.865396	-0.0113643	0.0134976	136.287	-0.841951	0.401291	-0.0134243	0.0123804	140.423	-1.08432	0.280083	-0.043693	0.0622726	163.035	-0.701642	0.483903	-0.0671222	0.0407848	201.677
Anterior occipito-temporal lateral sulcus	S.O.T.lat.ant.	1.49394	0.0874986	144.901	17.0738	1.64158e-36	-0.0159345	0.0950989	108.269	-0.167558	0.867244	-0.0742811	0.104044	109.383	-0.713941	0.476785	-0.0583465	0.0959575	122.069	-0.608045	0.544287	0.00884273	0.0139223	166.998	0.635147	0.526202	0.00299235	0.0162436	151.147	0.184217	0.85409	-0.0182323	0.0176163	153.965	-1.03496	0.302309	-0.0212246	0.0158414	161.852	-1.33982	0.182182	-0.102362	0.0763059	171.855	-1.34146	0.18154	0.189238	0.05114	233.833
Internal occipito-temporal lateral sulcus	S.O.T.lat.int.	-	-	-	-	-	-	-	-	-	-	-	-	-	-	-	-	-	-	-	-	-	-	-	-	-	-	-	-	-	-	-	-	-	-	-	-	-	-	-	-	-	-	-	-	-	-	-	-
Median occipito-temporal lateral sulcus	S.O.T.lat.med.	1.07014	0.0814011	158.231	13.1466	3.75282e-27	0.0770108	0.0847992	141.329	0.908155	0.365342	-0.0731002	0.0933011	141.156	-0.783487	0.434654	-0.150111	0.085397	144.336	-1.7578	0.0809011	-0.00396468	0.0172088	196.976	-0.230387	0.81803	-0.000436355	0.0205028	183.12	-0.0212827	0.983043	-0.01457	0.0220949	188.067	-0.659429	0.510427	-0.0141337	0.0198499	206.544	-0.712027	0.477252	-0.141888	0.0711697	146.357	-1.99366	0.0480475	0.254914	0.0594135	229.255
Posterior occipito-temporal lateral sulcus	S.O.T.lat.post.	0.983988	0.0426886	137.802	23.0504	3.95758e-49	0.0266253	0.0457391	97.5216	0.582113	0.561834	0.0413019	0.0500919	100.195	0.824522	0.411601	0.0146766	0.0462808	111.771	0.31712	0.751744	-0.000216792	0.00836469	203.893	-0.0259175	0.979348	0.0198581	0.00993318	194.616	1.99917	0.046981	0.0105511	0.0108177	195.308	0.975355	0.33059	-0.00930703	0.00969045	216.58	-0.960433	0.337908	-0.0261905	0.0361904	164.407	-0.723685	0.470287	0.0436996	0.0291905	261.976
Rhinal sulcus	S.Rh.	1.96684	0.154342	198.569	12.7434	1.42551e-27	0.0866987	0.158961	175.67	0.545408	0.586165	0.359339	0.173921	176.291	2.0661	0.0402812	0.27264	0.161434	175.918	1.68887	0.0930163	0.0050328	0.0344074	251.352	0.146271	0.883825	0.00225292	0.0414975	236.96	0.0542905	0.956749	0.068614	0.0440452	249.457	1.55781	0.120546	0.0663611	0.0391762	255.981	1.69392	0.0914976	-0.249695	0.135566	181.027	-1.84188	0.0671292	-0.160129	0.117136	269.8
Anterior inferior temporal sulcus	S.T.i.ant.	1.40497	0.056072	157.905	25.0566	6.75301e-57	-0.174175	0.0590674	114.058	-2.94876	0.00387123	-0.128022	0.0645166	116.02	-1.98433	0.0495802	0.0461535	0.0597229	127.662	0.772795	0.441072	0.0404948	0.0120548	236.311	3.35922	0.000911114	-0.0243701	0.0143999	235.766	-1.69238	0.0918941	-0.0496983	0.0154851	231.433	-3.20942	0.00151845	-0.0253282	0.013762	253.822	-1.84045	0.0668696	0.0551439	0.0480357	181.121	1.14798	0.252492	0.420146	0.041098	274.127
Posterior inferior temporal sulcus	S.T.i.post.	0.995924	0.0286116	160.278	34.8084	1.25923e-76	-0.0351601	0.030074	114.416	-1.16912	0.244786	-0.0152383	0.0328448	116.568	-0.463947	0.643551	0.0199218	0.0302942	125.816	0.657612	0.511989	0.016347	0.00671134	267.246	2.43572	0.015516	0.00251149	0.00802736	273.889	0.312866	0.75462	-0.0138959	0.00864446	261.868	-1.6075	0.109151	-0.0164074	0.00758093	279.017	-2.1643	0.0312896	-0.00771118	0.0234918	185.259	-0.32825	0.743093	0.113138	0.0223124	282.533
Polar temporal sulcus	S.T.pol.	1.34365	0.0534623	147.141	25.1326	4.17009e-55	-0.0945945	0.0560803	103.164	-1.68677	0.0946692	-0.0320539	0.0611846	104.976	-0.523888	0.601461	0.0625407	0.0567339	116.548	1.10235	0.27258	0.0176503	0.01189	244.369	1.48446	0.138976	-0.00200331	0.0142761	247.387	-0.140326	0.888516	-0.0164125	0.015285	240.937	-1.07377	0.284	-0.0144092	0.0135978	263.127	-1.05968	0.290264	0.008291	0.045828	184.198	0.180915	0.856633	0.190573	0.0402331	274.304
Superior temporal sulcus	S.T.s.	0.834189	0.0491514	124.48	16.9718	3.49585e-34	0.0447739	0.0514227	77.6162	0.870704	0.386601	0.0721797	0.0559937	79.8359	1.28907	0.201097	0.0274058	0.0519485	89.4712	0.527558	0.599112	0.00944072	0.0117909	242.448	0.800676	0.424103	0.00925794	0.0141681	268.021	0.653434	0.514036	-0.00395205	0.0151792	233.799	-0.260359	0.794816	-0.01321	0.0133282	263.845	-0.991132	0.322529	0.0537645	0.0408378	167.353	1.31654	0.189794	0.186505	0.039218	267.976
Anterior terminal ascending branch of the STS	S.T.s.ter.asc.ant.	1.7214	0.145567	204.189	11.8255	6.42341e-25	-0.0308669	0.152564	178.737	-0.202321	0.839896	-0.0636473	0.165759	179.173	-0.383975	0.701452	-0.0327804	0.154658	177.548	-0.211955	0.832385	0.0577933	0.0319005	251.562	1.81167	0.0712293	-0.0361436	0.0382457	239.246	-0.945037	0.345593	-0.0328216	0.0407596	247.891	-0.805248	0.421449	0.00332202	0.0361356	255.572	0.0919321	0.926824	-0.208509	0.129423	183.21	-1.61106	0.108888	0.0270303	0.108661	280.011
Posterior terminal ascending branch of the STS	S.T.s.ter.asc.post.	1.21242	0.0488687	188.407	24.8097	2.89367e-61	-0.023921	0.0503958	159.673	-0.474662	0.635677	-0.00667966	0.0552055	161.684	-0.120996	0.903844	0.0172413	0.0514227	161.919	0.335286	0.737843	0.0204534	0.0112461	267.772	1.81871	0.0700721	0.00827407	0.0135578	255.804	0.610283	0.542216	0.00638817	0.0145332	266.63	0.439557	0.660614	-0.0018859	0.012924	277.778	-0.145922	0.884089	-0.0901685	0.0428808	167.212	-2.10277	0.0369832	0.0150529	0.038095	288.151
Parietal-Occipital junction
Parieto-occipital fissure	F.P.O.	1.04481	0.0370654	134.565	28.1884	2.56882e-58	-0.0231341	0.0408227	93.0635	-0.566698	0.572284	0.0251124	0.0445112	93.9515	0.564182	0.573974	0.0482465	0.0407223	102.757	1.18477	0.238841	0.020791	0.00683568	214.665	3.04155	0.00264681	0.00190918	0.00801631	201.52	0.238162	0.811998	0.00290199	0.0087723	202.194	0.330813	0.741129	0.000992811	0.00779611	220.497	0.127347	0.898782	-0.0397574	0.0287978	155.126	-1.38057	0.169397	-0.123404	0.0238959	273.331
Occipital lobe
Calcarine fissure	F.Cal.ant.-Sc.Cal.	0.835916	0.025192	131.29	33.1818	1.06372e-65	-0.0106379	0.0274398	90.0018	-0.387681	0.699168	0.00464429	0.0299478	91.3685	0.15508	0.8771	0.0152822	0.0275158	102.281	0.555397	0.579836	0.010976	0.0045521	202.107	2.41118	0.0167954	0.005354	0.00534924	190.221	1.00089	0.318152	6.96433e-05	0.0058191	190.112	0.0119681	0.990464	-0.00528435	0.00520267	206.588	-1.0157	0.31096	-0.0130764	0.0207299	166.688	-0.630797	0.529037	-0.134319	0.0161272	262.566
Occipital lobe	OCCIPITAL	1.15362	0.0288891	145.877	39.9327	2.02402e-80	-0.0252314	0.0307591	102.434	-0.82029	0.413956	-0.00256891	0.0335852	104.231	-0.0764894	0.939176	0.0226625	0.0310208	115.965	0.730557	0.466523	0.0152329	0.00589778	226.086	2.58282	0.0104299	0.00308464	0.00700868	220.874	0.440117	0.660283	-0.00985101	0.00756676	218.677	-1.30188	0.194327	-0.0129356	0.00673836	239.686	-1.9197	0.0560826	-0.0220266	0.0244994	179.264	-0.899066	0.369824	-0.180294	0.0203272	271.125
Cuneal sulcus	S.Cu.	1.04837	0.054643	155.749	19.1858	7.21019e-43	-0.0501531	0.0585192	111.658	-0.857037	0.39326	0.00586882	0.0637955	112.867	0.0919942	0.926866	0.0560219	0.058783	123.462	0.953029	0.342437	0.000417156	0.0115666	245.576	0.0360658	0.971259	0.00465849	0.0137902	241.413	0.337813	0.735798	-8.15373e-05	0.0148742	238.156	-0.0054818	0.995631	-0.00474004	0.0132122	258.11	-0.358762	0.720066	0.0657474	0.0446648	181.535	1.47202	0.142747	-0.108913	0.0392933	278.981
Posterior intra-lingual sulcus	S.Li.post.	0.857529	0.0385434	115.945	22.2484	1.18133e-43	0.0418891	0.0409666	77.2763	1.02252	0.309727	-0.000258587	0.0448399	79.5414	-0.0057669	0.995413	-0.0421476	0.0416827	96.6062	-1.01116	0.314468	0.0208124	0.00708754	191.735	2.93647	0.00372604	-0.00652117	0.00839252	184.945	-0.777021	0.438139	-0.0168674	0.0090991	185.363	-1.85375	0.0653644	-0.0103463	0.00822499	202.81	-1.2579	0.209873	-0.0491766	0.0345035	183.544	-1.42526	0.155779	-0.113628	0.0254015	248.491
Occipito-polar sulcus	S.O.p.	1.37674	0.0790894	133.785	17.4074	3.47921e-36	-0.137837	0.0824917	98.5951	-1.67091	0.0979102	-0.0394779	0.0887356	97.258	-0.444894	0.657385	0.0983586	0.0801724	106.768	1.22684	0.222581	0.0161049	0.0142601	154.559	1.12936	0.260494	0.00683451	0.016095	137.42	0.424637	0.671765	-0.00264773	0.0172475	140.475	-0.153514	0.878214	-0.00948224	0.0149615	147.194	-0.633776	0.52721	-0.0991597	0.0646992	155.63	-1.53263	0.127398	-0.298195	0.0486163	198.916
Cingulate
Subcallosal sulcus	S.Call.	2.14605	0.405355	125.465	5.29425	5.17025e-07	0.188114	0.440393	83.2425	0.427149	0.670374	0.0486555	0.480412	84.2295	0.101279	0.91957	-0.139458	0.43946	90.4157	-0.317339	0.751718	-0.18588	0.0932712	287.597	-1.9929	0.0472172	0.261671	0.110508	276.696	2.3679	0.018577	0.227413	0.121135	289.983	1.87736	0.0614728	-0.034258	0.105133	289.936	-0.325853	0.744771	0.0964849	0.296532	289.879	0.325377	0.74513	0.196184	0.30695	289.999
Insula
Insula	INSULA	1.07726	0.0479209	140.36	22.48	2.31712e-48	0.00893174	0.048504	91.3029	0.184144	0.854309	-0.050888	0.0530991	93.7389	-0.95836	0.340347	-0.0598198	0.0494013	106.593	-1.2109	0.228613	0.00489314	0.0122257	221.651	0.400234	0.68937	0.012916	0.0148534	260.564	0.869565	0.385339	0.0155583	0.0157193	220.533	0.989755	0.323378	0.00264226	0.0138232	254.474	0.191147	0.848563	-0.0629995	0.0414802	188.364	-1.51878	0.130494	0.0376743	0.0407421	264.462
BDo = bipolar disorder offspring, Co = controls, df = degrees of freedom, SE = standard error, SZo = schizophrenia offspring.
bold = significant before false discovery rate (FDR) correction; bold* = significant after FDR correction. FDR correction was applied on all sulci at once, once for the group comparisons, once for the group*age comparisons, and once for the age effect in controls.
aLinear mixed-effects models were run for each brain measure with group, age, group*age, sex, scanner and Euler number (for left or right hemisphere depending on region) as fixed effects, and subject and family as nested random effects.
bAnalyses run with control offspring as reference group.
cAnalyses run with bipolar disorder offspring as reference group.
[truncated: 7 more columns]

## Sheet: S10 (sens. IQ, GAMM)
Supplemental Table S10. Group and Group*Age effects from the generalized additive mixed-effects model analyses on global gyrification and sulcal measures (in millimeters) correcting for IQa
Region	Interceptb				BDo versus Cob				SZo versus Cob				SZo versus BDoc				Age in Cob			Age x BDo versus Cob			Age x SZo versus Cob			Age x SZo versus BDoc			Sexb				Scannerb				Euler numberb				IQb
	β	SE	t	p	β	SE	t	p	β	SE	t	p	β	SE	t	p	edf	F	p	edf	F	p	edf	F	p	edf	F	p	β	SE	t	p	β	SE	t	p	β	SE	t	p	β	SE	t	p
Gyrification
Whole brain	3.36293	0.0392492	85.6815	4.48098e-207	0.00226333	0.0207421	0.109118	0.913185	-0.0195624	0.0227144	-0.861234	0.389825	-0.0214377	0.0203046	-1.0558	0.291946	2.79451	40.3268	<0.001*	1	0.161652	0.687938	1	0.191811	0.661742	1	0.0335882	0.854716	0.0810567	0.013675	5.92736	8.77737e-09	-0.0767222	0.00848656	-9.04043	2.34635e-17	-0.000742022	0.000142914	-5.19209	3.93451e-07	-0.000396939	0.000313013	-1.26813	0.205777
Left hemisphere	3.37017	0.0426988	78.9289	2.88534e-197	0.00315732	0.0210488	0.15	0.88087	-0.0244265	0.0230672	-1.05893	0.29052	-0.0275838	0.020688	-1.33332	0.183478	2.69463	32.9363	<0.001*	1	0.0180138	0.893327	1	0.125344	0.723568	1	0.273856	0.601159	0.085	0.0147579	5.75963	2.15928e-08	-0.0753342	0.00942038	-7.99693	3.11523e-14	-0.0011618	0.000285288	-4.07236	6.01832e-05	-0.000490287	0.000345369	-1.4196	0.156804
Frontald	3.25822	0.0478258	68.1267	1.80432e-179	0.00425228	0.0226497	0.187741	0.851212	-0.00726161	0.0248277	-0.29248	0.77013	-0.0115139	0.0222679	-0.517062	0.605511	2.70507	24.731	0	1	0.192812	0.660916	1.72907	0.620626	0.518111	1.72905	0.94515	0.450565	0.0819873	0.0162234	5.05364	7.72233e-07	-0.0615248	0.0106714	-5.76541	2.09874e-08	-0.00127631	0.000326149	-3.91328	0.000113716	-0.000718049	0.000390051	-1.84091	0.0666647
Parietale	3.69364	0.049839	74.1114	1.12481e-189	-0.00115692	0.0248042	-0.0466422	0.962831	-0.0330919	0.0271782	-1.21759	0.224377	-0.0318563	0.0243395	-1.30883	0.191636	2.86236	43.9859	0	1	0.0367009	0.848211	1	0.00112157	0.973308	1	0.0397717	0.842069	0.0811066	0.0171185	4.73796	3.39466e-06	-0.0868456	0.0109324	-7.94386	4.43615e-14	-0.00147684	0.000330304	-4.47114	1.12012e-05	-0.000719778	0.000402481	-1.78836	0.0747693
Temporalf	3.6046	0.0678785	53.1037	5.41328e-151	0.0172816	0.029814	0.579649	0.562604	-0.0305068	0.032683	-0.933414	0.351386	-0.0477885	0.0292318	-1.63481	0.103179	2.39183	11.4752	5.49789e-06	1	0.0842949	0.771768	1	0.00398713	0.949696	1	0.131495	0.717152	0.0971943	0.0211413	4.59737	6.40694e-06	-0.100425	0.0158922	-6.3191	9.94519e-10	-0.00176329	0.000498784	-3.53517	0.000474498	-0.000162406	0.000561933	-0.289014	0.772778
Occipitalg	3.02674	0.0446131	67.8443	5.49922e-179	0.00506489	0.0202653	0.249929	0.80282	-0.0202145	0.0222433	-0.90879	0.364222	-0.0257853	0.020087	-1.28368	0.200286	2.42135	14.0605	5.02033e-07	2.00189	1.54205	0.21278	1	0.0740709	0.785695	1.04819	0.00488975	0.990177	0.0663968	0.0156049	4.25487	2.83326e-05	-0.0676965	0.0100784	-6.71699	9.91487e-11	-0.000734033	0.000310653	-2.36287	0.0187994	-0.000157318	0.000365856	-0.43	0.667518
Cingulateh	2.52662	0.0399697	63.2134	6.71176e-171	-0.026316	0.0184552	-1.42594	0.154969	-0.0329738	0.0202488	-1.62844	0.104525	-0.00671824	0.0182523	-0.368077	0.713086	1	27.6219	4.31838e-07	1.68063	0.779855	0.550367	2.24854	2.77726	0.0459579	2.20827	2.85796	0.0445201	0.0702626	0.0142285	4.93815	1.33808e-06	-0.0393443	0.00902163	-4.36111	1.8038e-05	-0.000362896	0.000276332	-1.31326	0.19014	-0.000243558	0.000326501	-0.745963	0.456298
Right hemisphere	3.3467	0.0411079	81.4125	6.31923e-201	0.00291154	0.0218834	0.133048	0.894248	-0.01364	0.0239749	-0.56893	0.569847	-0.0161901	0.0214042	-0.756399	0.45003	2.80556	36.8297	<0.001*	1	0.696762	0.404566	1	0.134788	0.713789	1	0.10058	0.751366	0.0783503	0.0136859	5.7249	2.59658e-08	-0.0789783	0.00894328	-8.83102	1.03409e-16	-0.00138767	0.000261946	-5.29755	2.33449e-07	-0.000229948	0.000328147	-0.700748	0.484026
Frontald	3.20264	0.0459382	69.7163	4.72788e-182	-0.00060499	0.0229457	-0.0263662	0.978984	0.000639564	0.0251579	0.025422	0.979736	0.00147031	0.0225144	0.0653053	0.947976	2.70484	23.8491	0	1	0.213359	0.644497	2.04892	2.0507	0.138613	1.92777	1.52997	0.16313	0.0721734	0.0153961	4.68776	4.27256e-06	-0.0714084	0.0101437	-7.03971	1.42123e-11	-0.00179457	0.000299887	-5.98415	6.46491e-09	-0.000384968	0.000371797	-1.03543	0.301341
Parietale	3.59706	0.051784	69.4627	1.74771e-181	0.0133948	0.0260004	0.515174	0.606828	-0.00423294	0.0284943	-0.148554	0.88201	-0.017576	0.025487	-0.689607	0.490998	2.59143	31.6527	0	2.13203	2.09168	0.132296	1.35958	0.535214	0.66937	1	0.110362	0.739975	0.0843742	0.0168034	5.02125	9.03166e-07	-0.0940455	0.0114926	-8.18313	9.09552e-15	-0.00147666	0.000340137	-4.34137	1.96529e-05	0.000223355	0.000418599	0.533579	0.594046
Temporalf	3.54729	0.0612974	57.8702	8.67096e-161	0.00563481	0.0289521	0.194625	0.845823	-0.0265531	0.0317445	-0.836461	0.403588	-0.0321085	0.0283759	-1.13154	0.258769	2.55094	15.3201	1.81318e-07	1	2.31546	0.129191	1	2.01517	0.156815	1	0.00314696	0.955303	0.0774925	0.0190422	4.0695	6.08779e-05	-0.0825338	0.0140406	-5.87824	1.14395e-08	-0.001712	0.000417662	-4.09901	5.39896e-05	-2.26105e-05	0.000502275	-0.0450161	0.964126
[truncated: 24 more rows]

[truncated: 3 more sheets: S11 (sens. KSADS, GAMM), S12, S13]
